# Supplementary material for: Tissue-specific laser microdissection of the Brassica napus funiculus improves gene discovery and spatial identification of biological processes
Source: J Exp Bot. 2016 May 18;67(11):3561–71. doi: 10.1093/jxb/erw179 (PMC4892738; doi:10.1093/jxb/erw179)
Supplement: Supplementary Data [file supp_erw179_supplementary_tables_S1_S3.xlsx]

## Sheet: Table S1
Table S1. Data output including RNA quality, RNA and cDNA quality and quantity, and electropherogram tracings from the Agilent 2100 Bioanalyzer of LMD-collected canola (Brassica napus) funiculus epidermis, cortex, vasculature, and whole funiculus.
Tissue			Electropherogram tracings from the Agilent 2100 Bioanalyzer
			Isolated RNA	cDNA library
Epidermis 1	Surface area excised (µm2)	1 861 405
	RIN	4.7
	[RNA] (pg/µL)	742
	RNA yield (ng)	11.1
	cDNA yield (µg)	2.3
Epidermis 2	Surface area excised (µm2)	1 683 227
	RIN	5.1
	[RNA] (pg/µL)	678
	RNA yield (ng)	10.8
	cDNA yield (µg)	2.8
Epidermis 3	Surface area excised (µm2)	2 034 986
	RIN	4.5
	[RNA] (pg/µL)	1121
	RNA yield (ng)	17.9
	cDNA yield (µg)	3.4
Cortex 1	Surface area excised (µm2)	3 457 914
	RIN	5.1
	[RNA] (pg/µL)	926
	RNA yield (ng)	13.9
	cDNA yield (µg)	2.7
Cortex 2	Surface area excised (µm2)	3 577 213
	RIN	4.6
	[RNA] (pg/µL)	888
	RNA yield (ng)	14.2
	cDNA yield (µg)	1.9
Cortex 3	Surface area excised (µm2)	4 138 996
	RIN	4.5
	[RNA] (pg/µL)	504
	RNA yield (ng)	8.1
	cDNA yield (µg)	1.5
Vasculature 1	Surface area excised (µm2)	1 892 569
	RIN	4.4
	[RNA] (pg/µL)	6722
	RNA yield (ng)	100.8
	cDNA yield (µg)	3
Vasculature 2	Surface area excised (µm2)	1 032 941
	RIN	3.6
	[RNA] (pg/µL)	568
	RNA yield (ng)	8.5
	cDNA yield (µg)	2.8
Vasculature 3	Surface area excised (µm2)	1 879 708
	RIN	4.2
	[RNA] (pg/µL)	4811
	RNA yield (ng)	77
	cDNA yield (µg)	2.8
Whole Funiculus 1	Surface area excised (µm2)	7 849 408
	RIN	5.1
	[RNA] (pg/µL)	1305
	RNA yield (ng)	19.6
	cDNA yield (µg)	1.1
Whole Funiculus 2	Surface area excised (µm2)	3 812 119
	RIN	6.5
	[RNA] (pg/µL)	523
	RNA yield (ng)	7.8
	cDNA yield (µg)	2.7
Whole Funiculus 3	Surface area excised (µm2)	3 019 831
	RIN	6.4
	[RNA] (pg/µL)	885
	RNA yield (ng)	13.3
	cDNA yield (µg)	1.1

## Sheet: Table S2
Table S2. Summary of alignment of RNASeq reads to the B. napus genome
Sample	Reads	Alignment %	Of Aligned, % reads mapping to multiple loci	Of aligned reads percent uniquely mapping	Total reads	Uniquely mapping reads
Epidermis 1	10248361	78.4	78.2	17.1	8034715	1751568
Epidermis 2	12592320	83.3	83.9	13.4	10489403	1688794
Epidermis 3	14413070	86.7	80.6	16.8	12496132	2424250
Cortex 1	15167122	85.7	86	12	12998224	1819751
Cortex 2	20975864	85.5	80.2	16.9	17934364	3551004
Vasculature 1	13080850	84.4	77.1	19.3	11040237	2528214
Vasculature 2	15064817	85.7	81.1	16.2	12910548	2440094
Vasculature 3	18829389	84.2	76.8	19.5	15854346	3678208
Whole Funiculus 1	24769917	86.1	83.9	13.9	21326899	3433631
Whole Funiculus 2	17789844	74.3	43	42.4	13217854	7534177
Whole Funiculus 3	23562230	87.6	78.8	18.6	20640513	4375789

## Sheet: Table S3
Table S3. Distribution low (1 ≤ FPKM < 5), moderate (5≤ FKPM < 25) and high (25 ≤ FPKM) transcripts found in the different tissues of the funiculus. The total number of transcripts detected in each region is also shown
	Whole Funiculus	Epidermis	Cortex	Vasculature
1 ≤ FPKM ≤ 5	21572	19914	19889	21111
5 < FPKM ≤25	13987	14027	13562	13995
FPKM > 25	2820	3143	3244	3262
TOTAL	38379	37084	36695	38368
Total number of transcripts detected in all tissues				46140
