# Supplementary material for: Tissue-specific laser microdissection of the Brassica napus funiculus improves gene discovery and spatial identification of biological processes
Source: J Exp Bot. 2016 May 18;67(11):3561–71. doi: 10.1093/jxb/erw179 (PMC4892738; doi:10.1093/jxb/erw179)
Supplement: Supplementary Data [file supp_erw179_supplementary_dataset_S1.xlsx]

## Sheet: FPKMs in all tissues
B. napus ID	Arabidopsis protein BLAST	Epidermis	Cortex	Vascualture	WholeFUN
BnaA01g00010D	#N/A	87.0914	92.076	53.7822	43.8886
BnaA01g00020D	unknown protein; Has 30201 Blast hits to 17322 proteins in 780 species: Archae - 12; Bacteria - 1396; Metazoa - 17338; Fungi - 3422; Plants - 5037; Viruses - 0; Other Eukaryotes - 2996 (source: NCBI BLink).	1.05361	3.23942	3.16008	1.39177
BnaA01g00030D	Protein of unknown function (DUF3550/UPF0682)	8.26107	6.865	5.63116	5.79081
BnaA01g00050D	homeobox protein 16	27.6768	48.1262	23.4808	27.3803
BnaA01g00080D	unknown protein; BEST Arabidopsis thaliana protein match is: unknown protein (TAIR:AT5G65480.1); Has 35333 Blast hits to 34131 proteins in 2444 species: Archae - 798; Bacteria - 22429; Metazoa - 974; Fungi - 991; Plants - 531; Viruses - 0; Other Eukaryotes - 9610 (source: NCBI BLink).	9.08712	9.63122	3.47977	3.91024
BnaA01g00090D	Xanthine/uracil permease family protein	6.77366	3.92435	1.62809	5.24043
BnaA01g00120D	tRNA/rRNA methyltransferase (SpoU) family protein	1.26729	3.91528	1.93165	1.07821
BnaA01g00130D	DNA binding with one finger 4.7	0	0	1.43964	1.44844
BnaA01g00170D	serine transhydroxymethyltransferase 1	9.80712	38.2557	26.1422	19.5546
BnaA01g00180D	unknown protein; FUNCTIONS IN: molecular_function unknown; INVOLVED IN: biological_process unknown; LOCATED IN: chloroplast thylakoid membrane, chloroplast, chloroplast envelope; BEST Arabidopsis thaliana protein match is: unknown protein (TAIR:AT1G36320.1); Has 123 Blast hits to 120 proteins in 40 species: Archae - 2; Bacteria - 11; Metazoa - 8; Fungi - 0; Plants - 85; Viruses - 0; Other Eukaryo…	6.61792	6.1576	5.85916	6.91117
BnaA01g00200D	LisH/CRA/RING-U-box domains-containing protein	5.43662	7.70734	5.40297	3.96291
BnaA01g00270D	1-amino-cyclopropane-1-carboxylate synthase 8	1.10002	0.451433	0	0.513815
BnaA01g00290D	Integrase-type DNA-binding superfamily protein	0	0.221897	2.93079	0.618625
BnaA01g00310D	basic leucine-zipper 7	0.265398	1.48494	6.99149	1.78821
BnaA01g00320D	heptahelical protein 4	3.48968	5.1335	2.01202	2.3558
BnaA01g00340D	N-acetyl-l-glutamate synthase 2	1.82102	1.75333	2.57671	2.54865
BnaA01g00380D	Acetamidase/Formamidase family protein	4.42378	10.3899	6.2649	7.53056
BnaA01g00390D	Acetamidase/Formamidase family protein	24.5986	41.1904	19.756	25.4547
BnaA01g00400D	LOB domain-containing protein 39	0.710771	5.21974	24.6532	11.0949
BnaA01g00420D	Ribonuclease III family protein	3.07041	6.96284	5.12834	3.90044
BnaA01g00430D	CYCLIN B1;1	0	0	1.12745	0.396706
BnaA01g00440D	Tetratricopeptide repeat (TPR)-like superfamily protein	1.6361	1.46414	2.94427	1.95601
BnaA01g00450D	arabinogalactan protein 18	1.35388	1.32682	19.035	14.9112
BnaA01g00460D	BEST Arabidopsis thaliana protein match is: Calcium-binding EF hand family protein (TAIR:AT1G64850.1); Has 30201 Blast hits to 17322 proteins in 780 species: Archae - 12; Bacteria - 1396; Metazoa - 17338; Fungi - 3422; Plants - 5037; Viruses - 0; Other Eukaryotes - 2996 (source: NCBI BLink).	1.32345	2.01672	3.47049	2.17129
BnaA01g00500D	unknown protein; BEST Arabidopsis thaliana protein match is: unknown protein (TAIR:AT3G50040.1); Has 220 Blast hits to 205 proteins in 55 species: Archae - 0; Bacteria - 15; Metazoa - 50; Fungi - 11; Plants - 76; Viruses - 3; Other Eukaryotes - 65 (source: NCBI BLink).	4.25834	1.00267	3.17287	2.55562
BnaA01g00510D	cytochrome P450, family 91, subfamily A, polypeptide 2	0.566181	0.56414	1.27923	0.528266
BnaA01g00590D	cytochrome P450, family 81, subfamily D, polypeptide 8	1.38279	1.36102	0	0.482093
BnaA01g00610D	maternal effect embryo arrest 59	19.4387	9.28693	16.0043	10.6762
BnaA01g00630D	#N/A	0	0	7.24712	2.5342
BnaA01g00650D	MRG family protein	8.58263	5.85023	8.06364	7.844
BnaA01g00660D	heavy metal atpase 1	2.99782	3.8395	4.08178	3.09075
BnaA01g00670D	myb domain protein 73	4.12955	1.3134	3.74454	8.52231
BnaA01g00680D	Leucine-rich repeat protein kinase family protein	0.409522	2.26433	6.84796	4.2287
BnaA01g00700D	Nucleotide-diphospho-sugar transferases superfamily protein	1.18555	1.17217	1.18087	0.970411
BnaA01g00710D	related to AP2 10	6.00766	3.09021	4.75112	4.84055
BnaA01g00770D	FUNCTIONS IN: molecular_function unknown; INVOLVED IN: biological_process unknown; EXPRESSED IN: 23 plant structures; EXPRESSED DURING: 13 growth stages; CONTAINS InterPro DOMAIN/s: Splicing factor, suppressor of white apricot (InterPro:IPR019147); Has 5391 Blast hits to 4388 proteins in 280 species: Archae - 1; Bacteria - 114; Metazoa - 3014; Fungi - 666; Plants - 308; Viruses - 14; Other Eukary…	18.9649	17.7308	25.3598	23.6803
BnaA01g00780D	accelerated cell death 2 (ACD2)	5.17645	8.87947	1.95799	6.24452
BnaA01g00800D	0	3.08037	4.69422	3.18741	2.38278
BnaA01g00850D	Protein of unknown function, DUF547	0	0.957946	2.04272	1.2516
BnaA01g00860D	unknown protein; FUNCTIONS IN: molecular_function unknown; INVOLVED IN: biological_process unknown; LOCATED IN: cellular_component unknown; EXPRESSED IN: 23 plant structures; EXPRESSED DURING: 13 growth stages; Has 30201 Blast hits to 17322 proteins in 780 species: Archae - 12; Bacteria - 1396; Metazoa - 17338; Fungi - 3422; Plants - 5037; Viruses - 0; Other Eukaryotes - 2996 (source: NCBI BLink).	4.00485	3.34056	3.27593	3.11773
BnaA01g00870D	Pyridoxal phosphate (PLP)-dependent transferases superfamily protein	1.75636	2.37736	1.83997	1.63577
BnaA01g00880D	Zinc-finger domain of monoamine-oxidase A repressor R1	2.79581	2.32495	2.60801	2.45931
BnaA01g00890D	hydroxyproline-rich glycoprotein family protein	3.17265	3.02255	2.59535	3.26349
BnaA01g00900D	methyl esterase 9	7.05369	0.281455	0.16662	2.7817
BnaA01g00920D	Homeodomain-like superfamily protein	13.2771	12.7373	103.115	61.8122
BnaA01g00930D	Thioredoxin superfamily protein	38.0521	39.008	16.7022	13.3949
BnaA01g00940D	Tetratricopeptide repeat (TPR)-like superfamily protein	9.8995	8.02778	10.0218	8.88459
BnaA01g00960D	unknown protein; FUNCTIONS IN: molecular_function unknown; INVOLVED IN: N-terminal protein myristoylation; LOCATED IN: cellular_component unknown; EXPRESSED IN: 22 plant structures; EXPRESSED DURING: 13 growth stages; BEST Arabidopsis thaliana protein match is: unknown protein (TAIR:AT2G23690.1); Has 30201 Blast hits to 17322 proteins in 780 species: Archae - 12; Bacteria - 1396; Metazoa - 17338;…	2.56095	3.10482	1.95379	3.96898
BnaA01g00970D	Adenine nucleotide alpha hydrolases-like superfamily protein	3.45993	4.3843	6.02282	6.43862
BnaA01g00990D	LIM domain-containing protein	4.05781	3.71263	5.83205	4.51217
BnaA01g01000D	PQ-loop repeat family protein / transmembrane family protein	2.44856	0.61748	11.3577	5.93925
BnaA01g01010D	Protein of unknown function (DUF607)	0.175233	0.584344	2.09539	1.58833
BnaA01g01020D	geranylgeranyl pyrophosphate synthase 1	28.7295	18.9325	14.0418	10.8698
BnaA01g01030D	Major facilitator superfamily protein	0.84356	1.90728	1.69269	1.96334
BnaA01g01040D	BES1/BZR1 homolog 2	16.695	31.0198	8.90143	13.497
BnaA01g01070D	aminopeptidase P1	1.22346	2.8061	0.269242	1.63263
BnaA01g01080D	0	0.643548	2.15697	2.06777	1.76698
BnaA01g01100D	G-box binding factor 1	5.71265	3.30752	3.24297	5.69549
BnaA01g01120D	GRAS family transcription factor	0.113112	1.10394	7.39458	3.32432
BnaA01g01160D	#N/A	1.98462	1.38352	0	1.3914
BnaA01g01170D	Leucine-rich repeat (LRR) family protein	7.66278	5.15837	6.24585	7.09979
BnaA01g01200D	Sec14p-like phosphatidylinositol transfer family protein	5.01513	1.42892	4.45725	4.51462
BnaA01g01210D	Chaperone DnaJ-domain superfamily protein	3.91207	3.33704	6.8331	6.4634
BnaA01g01260D	SEC14-like 12	1.74069	0	0.0433263	0.0824085
BnaA01g01270D	unknown protein; FUNCTIONS IN: molecular_function unknown; INVOLVED IN: biological_process unknown; LOCATED IN: endomembrane system; EXPRESSED IN: 24 plant structures; EXPRESSED DURING: 15 growth stages; Has 41 Blast hits to 41 proteins in 14 species: Archae - 0; Bacteria - 0; Metazoa - 0; Fungi - 0; Plants - 41; Viruses - 0; Other Eukaryotes - 0 (source: NCBI BLink).	2.02181	1.92748	3.45259	2.03992
BnaA01g01300D	ubiquitin-conjugating enzyme 17	0	0.470317	7.84291	15.4802
BnaA01g01310D	Methylthiotransferase	6.89387	6.50958	5.33018	5.40454
BnaA01g01320D	Cytochrome P450 superfamily protein	21.4786	4.92952	0	7.44621
BnaA01g01330D	beta-galactosidase 3	25.3941	16.2767	19.7394	18.6872
BnaA01g01340D	Histidine kinase-, DNA gyrase B-, and HSP90-like ATPase family protein	1.72784	1.38776	1.40347	1.52607
BnaA01g01360D	aldehyde dehydrogenase 3F1	12.1507	1.692	0.0739903	2.08669
BnaA01g01370D	GATA transcription factor 7	4.02679	0	0	0.452638
BnaA01g01380D	unknown protein; FUNCTIONS IN: molecular_function unknown; INVOLVED IN: biological_process unknown; LOCATED IN: endomembrane system; EXPRESSED IN: leaf apex, hypocotyl, flower; EXPRESSED DURING: petal differentiation and expansion stage; Has 250444 Blast hits to 52918 proteins in 2611 species: Archae - 614; Bacteria - 68464; Metazoa - 90603; Fungi - 16312; Plants - 24752; Viruses - 3701; Other Eu…	0.248724	0	2.88373	0.398133
BnaA01g01410D	Protein of unknown function (DUF726)	1.30615	0.756878	0.586889	0.616548
BnaA01g01420D	Serine carboxypeptidase S28 family protein	7.53122	8.06814	8.12611	8.71864
BnaA01g01430D	Leucine-rich receptor-like protein kinase family protein	5.66659	6.11597	7.28929	5.81438
BnaA01g01440D	NAC domain containing protein 76	0	0	2.08884	1.03375
BnaA01g01460D	disease resistance protein (TIR-NBS-LRR class), putative	3.36662	2.50111	1.99534	1.91678
BnaA01g01470D	Ribosomal protein L2 family	15.4245	20.2132	24.6549	13.1652
BnaA01g01480D	Plant protein of unknown function (DUF869)	5.56172	4.30116	1.47261	6.10087
BnaA01g01500D	unknown protein; FUNCTIONS IN: molecular_function unknown; INVOLVED IN: biological_process unknown; LOCATED IN: nucleus; EXPRESSED IN: 6 plant structures; EXPRESSED DURING: LP.04 four leaves visible, 4 anthesis, petal differentiation and expansion stage; BEST Arabidopsis thaliana protein match is: unknown protein (TAIR:AT2G17990.1); Has 30201 Blast hits to 17322 proteins in 780 species: Archae - …	5.92532	4.26723	6.16751	3.02696
BnaA01g01550D	#N/A	5.90239	12.6056	2.66325	1.72071
BnaA01g01570D	Pathogenesis-related thaumatin superfamily protein	4.31501	9.43385	1.96737	9.13692
BnaA01g01580D	S-adenosyl-L-methionine-dependent methyltransferases superfamily protein	0.424753	1.54155	1.99004	0.705901
BnaA01g01590D	#N/A	8.08978	13.7114	17.2843	12.3128
BnaA01g01600D	ascorbate peroxidase 5	1.30335	1.24219	46.1959	16.5992
BnaA01g01610D	RAC-like 6	1.65575	1.03228	4.17237	1.54852
BnaA01g01630D	PLAC8 family protein	0.696067	0.487425	1.53439	1.18854
BnaA01g01650D	winged-helix DNA-binding transcription factor family protein	7.48291	6.70716	6.10054	8.82297
BnaA01g01660D	Eukaryotic aspartyl protease family protein	10.4965	7.77043	8.14728	14.1904
BnaA01g01670D	GTP-binding 2	7.41135	9.16465	7.25608	5.18625
BnaA01g01680D	Pentatricopeptide repeat (PPR) superfamily protein	4.91494	3.39769	6.2801	5.34691
BnaA01g01690D	RING/U-box superfamily protein	13.3422	8.83481	3.49647	7.70279
BnaA01g01700D	aconitase 1	32.1221	40.7114	21.5362	25.2332
BnaA01g01750D	RNA polymerase II large subunit	1.65587	0.639896	0.618412	0.606078
BnaA01g01770D	#N/A	0	4.33115	0	0
BnaA01g01790D	NAD(P)H dehydrogenase (quinone)s	4.38967	4.70876	6.13249	3.65514
BnaA01g01800D	#N/A	10.5493	14.7157	19.4972	8.16807
BnaA01g01810D	Regulator of Vps4 activity in the MVB pathway protein	9.61703	8.60821	5.23947	6.95844
BnaA01g01830D	zinc finger (C2H2 type) family protein	33.3081	0.71606	4.9568	1.44026
BnaA01g01860D	zinc finger (C2H2 type) family protein	4.5587	0	0.176877	0.168213
BnaA01g01910D	WUSCHEL related homeobox 13	4.90256	6.75661	3.08213	4.02592
BnaA01g01920D	zinc ion binding;transcription regulators	3.35605	3.13848	2.47524	3.03492
BnaA01g01930D	phosphatidylinositolglycan-related	0.736997	1.34053	0.984035	0.398604
BnaA01g01940D	unknown protein; BEST Arabidopsis thaliana protein match is: unknown protein (TAIR:AT2G17540.3); Has 182 Blast hits to 179 proteins in 73 species: Archae - 0; Bacteria - 87; Metazoa - 17; Fungi - 9; Plants - 50; Viruses - 0; Other Eukaryotes - 19 (source: NCBI BLink).	0.179239	0.533068	2.31251	0.311989
BnaA01g01950D	Protein kinase superfamily protein	1.99109	1.3333	1.55685	1.13142
BnaA01g01960D	0	6.56694	2.40234	0.579318	2.10585
BnaA01g01970D	plant intracellular ras group-related LRR 4	3.84705	0.855179	1.49214	3.45804
BnaA01g01980D	ankyrin repeat-containing protein 2	16.6295	19.0269	17.1657	14.3572
BnaA01g01990D	chloride channel E	1.47597	1.99672	1.07181	0.96236
BnaA01g02000D	dihydroflavonol 4-reductase-like1	6.75998	3.41974	0.107633	2.47911
BnaA01g02020D	Clathrin adaptor complex small chain family protein	5.16042	6.0381	5.90349	5.94639
BnaA01g02050D	Uncharacterised conserved protein (UCP030210)	10.6526	10.0085	10.9666	9.05165
BnaA01g02060D	xylem cysteine peptidase 1	0.580407	0.69827	31.7621	9.38569
BnaA01g02070D	Nucleotide-sugar transporter family protein	3.97446	2.44062	3.8392	3.52353
BnaA01g02080D	unknown protein; BEST Arabidopsis thaliana protein match is: unknown protein (TAIR:AT2G17300.1); Has 30201 Blast hits to 17322 proteins in 780 species: Archae - 12; Bacteria - 1396; Metazoa - 17338; Fungi - 3422; Plants - 5037; Viruses - 0; Other Eukaryotes - 2996 (source: NCBI BLink).	186.165	96.8914	10.8594	86.5611
BnaA01g02090D	calmodulin-domain protein kinase 5	60.0801	37.7388	16.7288	51.7233
BnaA01g02100D	tonoplast monosaccharide transporter2	2.55904	2.69161	5.10481	4.00913
BnaA01g02150D	Plant regulator RWP-RK family protein	0.161382	2.2026	3.15713	3.36372
BnaA01g02160D	isocitrate dehydrogenase 1	14.8938	14.7867	15.9288	14.6077
BnaA01g02170D	glycerol-3-phosphate acyltransferase 9	3.26692	5.59004	3.72621	3.77975
BnaA01g02180D	Protein of unknown function (DUF630 and DUF632)	11.4261	11.4429	4.32283	6.45135
BnaA01g02190D	BR-signaling kinase 1	5.48175	4.63153	1.02084	4.83486
BnaA01g02220D	RAC-like 3	15.7661	14.0477	12.5307	10.8374
BnaA01g02230D	beta-galactosidase 11	14.7566	0.187717	1.25377	0.261572
BnaA01g02240D	myb domain protein 32	14.2615	8.02156	1.51763	6.59959
BnaA01g02260D	Cyclophilin-like peptidyl-prolyl cis-trans isomerase family protein	4.26555	6.94792	5.47141	4.81452
BnaA01g02270D	Major facilitator superfamily protein	14.1502	15.9002	2.31147	16.1228
BnaA01g02290D	P-loop containing nucleoside triphosphate hydrolases superfamily protein	0.899619	1.16283	0.527158	0.397491
BnaA01g02300D	xanthine dehydrogenase 1	1.84829	1.24369	1.19098	1.08006
BnaA01g02340D	#N/A	56.8647	47.319	336.391	82.2464
BnaA01g02370D	Pentatricopeptide repeat (PPR) superfamily protein	2.10158	3.03948	2.8912	1.57376
BnaA01g02420D	SAUR-like auxin-responsive protein family	7.02742	1.46741	0.25751	1.66658
BnaA01g02430D	SAUR-like auxin-responsive protein family	0.36495	1.81676	1.16237	0.678338
BnaA01g02440D	GLN phosphoribosyl pyrophosphate amidotransferase 2	0.936872	1.26075	1.71796	1.15476
BnaA01g02470D	LYR family of Fe/S cluster biogenesis protein	5.32339	6.48451	6.5514	6.25521
BnaA01g02480D	GATA transcription factor 3	0.121068	2.03209	13.2642	5.62735
BnaA01g02490D	Ribosomal protein S3Ae	18.9078	16.6703	20.6539	11.1954
BnaA01g02500D	SH3 domain-containing protein	0.984286	3.61281	2.74427	3.84685
BnaA01g02520D	squalene synthase 1	2.12036	1.48189	2.00999	1.47612
BnaA01g02530D	unknown protein; Has 30 Blast hits to 30 proteins in 10 species: Archae - 0; Bacteria - 2; Metazoa - 0; Fungi - 0; Plants - 24; Viruses - 0; Other Eukaryotes - 4 (source: NCBI BLink).	24.3624	26.4587	18.8484	10.3901
BnaA01g02540D	#N/A	18.9003	23.5033	33.6599	16.4883
BnaA01g02550D	#N/A	0	0	3.16985	1.47086
BnaA01g02570D	G-box binding factor 6	32.9124	38.7338	51.0429	30.6965
BnaA01g02590D	thymidylate synthase 2	2.03146	2.12609	3.32914	3.00474
BnaA01g02600D	unknown protein; BEST Arabidopsis thaliana protein match is: unknown protein (TAIR:AT5G66440.1); Has 67 Blast hits to 66 proteins in 11 species: Archae - 0; Bacteria - 0; Metazoa - 0; Fungi - 0; Plants - 67; Viruses - 0; Other Eukaryotes - 0 (source: NCBI BLink).	0.921223	0.302907	15.227	6.29479
BnaA01g02610D	NmrA-like negative transcriptional regulator family protein	1.80014	2.40678	2.91853	1.48756
BnaA01g02630D	Protein kinase superfamily protein	6.55251	2.80577	5.44024	3.3494
BnaA01g02640D	cyclase associated protein 1	4.3048	4.56041	8.6658	7.81849
BnaA01g02650D	O-Glycosyl hydrolases family 17 protein	44.883	30.9171	14.009	25.0204
BnaA01g02660D	GTP binding protein beta 1	5.49971	4.51533	2.74947	2.31038
BnaA01g02670D	coatomer gamma-2 subunit, putative / gamma-2 coat protein, putative / gamma-2 COP, putative	18.4068	14.9084	15.6769	16.4092
BnaA01g02690D	DNA-binding family protein	2.17053	2.46152	1.88803	2.04692
BnaA01g02710D	CONTAINS InterPro DOMAIN/s: Kinase binding protein CGI-121 (InterPro:IPR013926); Has 275 Blast hits to 275 proteins in 139 species: Archae - 0; Bacteria - 5; Metazoa - 98; Fungi - 109; Plants - 42; Viruses - 0; Other Eukaryotes - 21 (source: NCBI BLink).	0.515933	1.322	1.32245	1.12115
BnaA01g02740D	extra-large GTP-binding protein 2	2.22426	2.18155	2.10541	2.89424
BnaA01g02770D	RING/U-box superfamily protein	3.31717	3.71808	4.73073	3.28873
BnaA01g02780D	4-hydroxy-3-methylbut-2-enyl diphosphate reductase	4.19146	3.17889	1.67824	2.98745
BnaA01g02790D	TBP-associated factor 8	2.7288	2.01999	5.71528	2.97166
BnaA01g02800D	alpha/beta-Hydrolases superfamily protein	2.8506	2.23168	2.99095	2.81401
BnaA01g02810D	SWIB/MDM2 domain superfamily protein	7.7919	16.4612	11.5649	10.8138
BnaA01g02820D	transducin family protein / WD-40 repeat family protein	5.87349	6.60604	6.31403	6.44605
BnaA01g02830D	Thioredoxin superfamily protein	31.5757	21.4228	41.3806	29.3978
BnaA01g02840D	TIP41-like family protein	4.65004	4.81425	3.81223	3.57475
BnaA01g02850D	#N/A	0.656412	1.26175	0.47825	0.73384
BnaA01g02860D	1,2-alpha-L-fucosidases	12.6012	17.9656	2.09444	7.47143
BnaA01g02870D	3-ketoacyl-CoA synthase 16	1.72865	0.421455	0	1.90064
BnaA01g02880D	aldehyde dehydrogenase 3I1	15.3103	8.11445	1.73742	6.54958
BnaA01g02910D	Leucine-rich repeat protein kinase family protein	5.01166	10.6686	5.36653	6.91746
BnaA01g02920D	Domain of unknown function (DUF303)	4.43585	1.41079	2.24778	2.33068
BnaA01g02930D	D-3-phosphoglycerate dehydrogenase	5.29746	1.26027	1.29446	2.7831
BnaA01g02940D	stress enhanced protein 1	26.4659	45.3367	20.649	20.8145
BnaA01g02950D	vacuolar ATP synthase subunit H family protein	3.67202	2.69802	3.36784	3.736
BnaA01g02970D	CYCLIN D3;1	0.265372	0.763246	1.3567	0.40937
BnaA01g02980D	Calcium-dependent lipid-binding (CaLB domain) family protein	3.52248	1.12043	2.17549	2.5629
BnaA01g03000D	#N/A	0	0	5.47643	0
BnaA01g03010D	UDP-glucosyl transferase 73B1	2.157	1.90362	0.99809	2.46269
BnaA01g03020D	0	0.74049	0.719611	2.33018	0.722445
BnaA01g03040D	Cystathionine beta-synthase (CBS) family protein	3.4165	3.67318	2.3074	7.3244
BnaA01g03050D	poly(A) binding protein 2	10.1072	8.7868	8.29303	8.29788
BnaA01g03060D	RING/U-box superfamily protein	16.6769	10.3425	7.53815	9.68041
BnaA01g03070D	demeter-like protein 3	0.764243	1.66895	1.31811	1.99067
BnaA01g03080D	BEST Arabidopsis thaliana protein match is: cold regulated gene 27 (TAIR:AT5G42900.2); Has 30201 Blast hits to 17322 proteins in 780 species: Archae - 12; Bacteria - 1396; Metazoa - 17338; Fungi - 3422; Plants - 5037; Viruses - 0; Other Eukaryotes - 2996 (source: NCBI BLink).	0	0.6137	4.7319	5.91453
BnaA01g03090D	Leucine-rich repeat (LRR) family protein	19.9083	1.11732	5.55178	3.32295
BnaA01g03100D	#N/A	4.38567	3.58284	0.8606	2.90913
BnaA01g03110D	Protein kinase superfamily protein	0.267411	0.330025	1.42231	0.333892
BnaA01g03120D	ARM repeat superfamily protein	3.07588	4.06919	2.84983	3.92485
BnaA01g03130D	RING/U-box superfamily protein	1.72827	1.24032	1.95041	2.89671
BnaA01g03140D	unknown protein; Has 30201 Blast hits to 17322 proteins in 780 species: Archae - 12; Bacteria - 1396; Metazoa - 17338; Fungi - 3422; Plants - 5037; Viruses - 0; Other Eukaryotes - 2996 (source: NCBI BLink).	0	1.01855	1.68008	0.389791
BnaA01g03150D	#N/A	54.1913	79.0266	95.8268	41.1992
BnaA01g03200D	Jojoba acyl CoA reductase-related male sterility protein	73.548	12.8975	0.288746	18.0922
BnaA01g03210D	#N/A	2.82972	1.80957	3.71056	2.18121
BnaA01g03230D	tRNA synthetase class II (D, K and N) family protein	2.1364	2.23369	2.2079	1.92989
BnaA01g03240D	unknown protein; FUNCTIONS IN: molecular_function unknown; INVOLVED IN: biological_process unknown; LOCATED IN: cellular_component unknown; BEST Arabidopsis thaliana protein match is: unknown protein (TAIR:AT4G37820.1); Has 138092 Blast hits to 73110 proteins in 2951 species: Archae - 732; Bacteria - 17903; Metazoa - 48520; Fungi - 16808; Plants - 7078; Viruses - 1044; Other Eukaryotes - 46007 (s…	10.5214	9.7489	7.11974	9.57161
BnaA01g03270D	CBS domain-containing protein with a domain of unknown function (DUF21)	12.218	8.90207	10.4504	11.8797
BnaA01g03280D	unknown protein; FUNCTIONS IN: molecular_function unknown; INVOLVED IN: biological_process unknown; LOCATED IN: chloroplast; EXPRESSED IN: pollen tube; Has 543 Blast hits to 512 proteins in 106 species: Archae - 0; Bacteria - 0; Metazoa - 281; Fungi - 54; Plants - 72; Viruses - 0; Other Eukaryotes - 136 (source: NCBI BLink).	11.0458	6.23984	5.95707	8.61318
BnaA01g03310D	#N/A	0.796096	0	1.97215	0.575028
BnaA01g03330D	#N/A	95.2045	109.646	66.7218	56.4395
BnaA01g03340D	FUNCTIONS IN: molecular_function unknown; INVOLVED IN: biological_process unknown; LOCATED IN: plasma membrane; EXPRESSED IN: cultured cell; CONTAINS InterPro DOMAIN/s: Golgi apparatus membrane protein TVP15 (InterPro:IPR013714); Has 30201 Blast hits to 17322 proteins in 780 species: Archae - 12; Bacteria - 1396; Metazoa - 17338; Fungi - 3422; Plants - 5037; Viruses - 0; Other Eukaryotes - 2996 (…	7.59777	6.77359	21.0516	10.7065
BnaA01g03360D	beta carbonic anhydrase 5	1.29468	0.098273	1.19958	0.296498
BnaA01g03370D	metallo-beta-lactamase family protein	2.72618	1.94314	2.37627	2.584
BnaA01g03380D	K+ uptake permease 5	5.06288	4.77145	3.09193	5.85308
BnaA01g03390D	P-type ATP-ase 1	1.43733	1.34781	1.54646	1.68215
BnaA01g03400D	3-deoxy-d-arabino-heptulosonate 7-phosphate synthase	5.55952	5.55279	6.13938	4.47656
BnaA01g03410D	Protein phosphatase 2C family protein	1.18634	0.920791	0.583872	0.692715
BnaA01g03420D	Ubiquitin carboxyl-terminal hydrolase family protein	1.59959	1.78167	1.45184	1.56833
BnaA01g03480D	ABC transporter family protein	5.67699	4.58563	3.64549	3.33562
BnaA01g03500D	Pectin lyase-like superfamily protein	0.0781237	0.153561	1.15692	0.213203
BnaA01g03510D	BRI1-associated receptor kinase	8.55677	7.15278	6.29022	9.85754
BnaA01g03530D	SIGNAL PEPTIDE PEPTIDASE-LIKE 1	3.62746	6.79944	2.43207	4.03963
BnaA01g03540D	Vacuolar import/degradation, Vid27-related protein	0.430624	0	1.05801	0.314605
BnaA01g03580D	0	3.89714	3.02259	4.09777	12.9063
BnaA01g03590D	Transducin family protein / WD-40 repeat family protein	0.398523	0	7.10281	2.23095
BnaA01g03600D	eukaryotic translation initiation factor 3K	9.0174	11.0881	14.7075	13.1473
BnaA01g03620D	pectin methylesterase 44	61.8123	15.795	0.155654	23.9741
BnaA01g03630D	F-box family protein	7.43874	5.76505	4.02691	5.75795
BnaA01g03640D	myosin, putative	1.04175	0.829537	1.58164	1.6646
BnaA01g03650D	alpha/beta-Hydrolases superfamily protein	2.13617	1.41642	0.312609	0.886021
BnaA01g03670D	F-box family protein	3.63539	0.925945	5.8048	4.33301
BnaA01g03730D	Haloacid dehalogenase-like hydrolase (HAD) superfamily protein	8.78946	3.95803	12.2118	14.5455
BnaA01g03740D	unknown protein; FUNCTIONS IN: molecular_function unknown; INVOLVED IN: biological_process unknown; LOCATED IN: chloroplast; EXPRESSED IN: 9 plant structures; EXPRESSED DURING: 6 growth stages; BEST Arabidopsis thaliana protein match is: Protein of unknown function, DUF547 (TAIR:AT1G16750.1); Has 192 Blast hits to 192 proteins in 18 species: Archae - 0; Bacteria - 0; Metazoa - 1; Fungi - 0; Plant…	3.25544	2.98519	10.0601	6.29716
BnaA01g03780D	#N/A	4.66267	7.60367	8.21803	4.45486
BnaA01g03790D	aminopeptidase M1	35.0012	32.1804	36.255	41.4329
BnaA01g03800D	AGC (cAMP-dependent, cGMP-dependent and protein kinase C) kinase family protein	15.5574	16.472	13.4992	12.8607
BnaA01g03810D	Cyclophilin-like peptidyl-prolyl cis-trans isomerase family protein	3.84558	2.46603	4.32332	3.3098
BnaA01g03830D	Thioredoxin superfamily protein	2.79535	4.31206	0	0.65836
BnaA01g03840D	sulfoquinovosyldiacylglycerol 1	8.93786	10.6874	9.74512	7.21329
BnaA01g03860D	0	44.916	72.1356	57.093	47.9372
BnaA01g03880D	calcineurin B-like protein 10	10.3133	11.5761	4.18903	3.69098
BnaA01g04000D	gamma vacuolar processing enzyme	14.933	17.7622	11.8152	7.76472
BnaA01g04010D	unknown protein; CONTAINS InterPro DOMAIN/s: Protein of unknown function DUF866, eukaryotic (InterPro:IPR008584); Has 30201 Blast hits to 17322 proteins in 780 species: Archae - 12; Bacteria - 1396; Metazoa - 17338; Fungi - 3422; Plants - 5037; Viruses - 0; Other Eukaryotes - 2996 (source: NCBI BLink).	4.48164	10.6174	9.6235	5.8435
BnaA01g04030D	CONTAINS InterPro DOMAIN/s: Nuclear pore complex protein, Nucleoporin Nup85-like (InterPro:IPR011502); Has 30201 Blast hits to 17322 proteins in 780 species: Archae - 12; Bacteria - 1396; Metazoa - 17338; Fungi - 3422; Plants - 5037; Viruses - 0; Other Eukaryotes - 2996 (source: NCBI BLink).	2.11264	1.128	2.89318	1.20556
BnaA01g04040D	Peptidyl-tRNA hydrolase II (PTH2) family protein	0.761227	1.64592	0.802887	1.43289
BnaA01g04050D	GATA transcription factor 9	0	0	1.07386	0.927365
BnaA01g04070D	Polyketide cyclase/dehydrase and lipid transport superfamily protein	0.522643	5.89145	62.3903	26.9961
BnaA01g04080D	0	0	0	1.48681	0.666674
BnaA01g04100D	nuclear poly(a) polymerase	10.8547	7.96027	8.3952	8.33659
BnaA01g04110D	phosphofructokinase 6	10.4371	7.73357	6.80094	7.53811
BnaA01g04120D	ataurora1	0.619877	0	4.76577	3.88343
BnaA01g04130D	Tetratricopeptide repeat (TPR)-like superfamily protein	2.33199	1.62094	1.45871	1.83949
BnaA01g04150D	Integrase-type DNA-binding superfamily protein	5.68561	0.916621	0	2.15261
BnaA01g04160D	phosphoinositide binding	1.23898	0.869408	3.90889	1.34871
BnaA01g04170D	Mitochondrial glycoprotein family protein	0.511419	0.524695	1.07339	0.348756
BnaA01g04200D	ENTH/VHS/GAT family protein	9.0591	7.77359	6.69067	8.81074
BnaA01g04270D	Protein kinase superfamily protein	0.979303	3.2871	0.688698	1.42721
BnaA01g04280D	0	1.36269	5.15037	1.7487	2.52987
BnaA01g04300D	hemoglobin 3	7.45776	8.98654	30.8988	16.8436
BnaA01g04310D	unknown protein; BEST Arabidopsis thaliana protein match is: unknown protein (TAIR:AT1G52343.1); Has 30201 Blast hits to 17322 proteins in 780 species: Archae - 12; Bacteria - 1396; Metazoa - 17338; Fungi - 3422; Plants - 5037; Viruses - 0; Other Eukaryotes - 2996 (source: NCBI BLink).	6.64052	4.40458	5.1623	6.02367
BnaA01g04340D	Protein kinase superfamily protein	8.13661	9.61379	6.89976	6.16916
BnaA01g04360D	Sec23/Sec24 protein transport family protein	9.0147	9.05509	5.65956	7.58676
BnaA01g04370D	ArfGap/RecO-like zinc finger domain-containing protein	1.56616	0	0.117697	0.244005
BnaA01g04420D	copper ion binding	9.41761	3.80287	6.11974	4.55748
BnaA01g04430D	Mitochondrial glycoprotein family protein	5.38424	6.7141	5.72066	2.48217
BnaA01g04440D	RING/U-box superfamily protein	5.38547	4.47901	4.85232	4.2297
BnaA01g04450D	2Fe-2S ferredoxin-like superfamily protein	4.54825	3.26568	2.09124	1.27973
BnaA01g04460D	TIFY domain protein 8	6.02145	4.06743	2.56714	3.26622
BnaA01g04470D	paramyosin-related	0.950607	1.16322	1.12336	1.17368
BnaA01g04480D	LisH dimerisation motif;WD40/YVTN repeat-like-containing domain	4.96114	6.86469	6.1876	6.90776
BnaA01g04510D	ATPase, F0/V0 complex, subunit C protein	12.2634	9.39259	11.8311	9.20636
BnaA01g04520D	HCO3- transporter family	2.40129	1.37155	2.42387	2.15841
BnaA01g04530D	K+ transporter 5	1.30214	0.082942	0	0.0939985
BnaA01g04540D	Cytochrome bd ubiquinol oxidase, 14kDa subunit	7.32257	9.32011	12.2325	10.8419
BnaA01g04550D	Protein of unknown function, DUF642	177.851	93.7073	21.6953	83.8693
BnaA01g04560D	Pentatricopeptide repeat (PPR) superfamily protein	1.20134	0.218842	1.09991	0.496009
BnaA01g04570D	Plant Tudor-like RNA-binding protein	1.43103	1.22034	1.11245	0.808354
BnaA01g04590D	Cyclophilin-like peptidyl-prolyl cis-trans isomerase family protein	7.6757	5.0046	5.83663	7.09797
BnaA01g04600D	cellulose synthase 1	61.6446	39.5412	11.2092	30.0172
BnaA01g04610D	Mitochondrial substrate carrier family protein	2.58606	2.76755	2.9895	2.18411
BnaA01g04640D	Regulator of Vps4 activity in the MVB pathway protein	10.5897	7.54515	20.972	19.4108
BnaA01g04650D	Tetratricopeptide repeat (TPR)-like superfamily protein	5.80702	9.91174	28.3158	18.4859
BnaA01g04660D	TPX2 (targeting protein for Xklp2) protein family	14.5476	14.598	10.276	14.0119
BnaA01g04670D	S-domain-2 5	10.2646	2.25286	0.072462	1.99002
BnaA01g04680D	unknown protein; BEST Arabidopsis thaliana protein match is: unknown protein (TAIR:AT3G24150.1); Has 39 Blast hits to 39 proteins in 10 species: Archae - 0; Bacteria - 0; Metazoa - 0; Fungi - 0; Plants - 39; Viruses - 0; Other Eukaryotes - 0 (source: NCBI BLink).	1.2402	1.52036	0.114202	0.517089
BnaA01g04700D	ENTH/ANTH/VHS superfamily protein	16.3058	12.0957	16.0503	14.8371
BnaA01g04720D	Ubiquitin-like superfamily protein	7.32484	8.70598	12.5826	9.45409
BnaA01g04730D	Protein kinase superfamily protein	4.14997	2.4718	3.11408	2.04741
BnaA01g04740D	ATPase, F0 complex, subunit B/B', bacterial/chloroplast	65.9503	143.142	38.2671	46.7003
BnaA01g04750D	Myosin heavy chain-related protein	3.62609	2.52077	1.70922	1.52645
BnaA01g04760D	pantothenate kinase 2	2.89958	2.62109	2.65793	2.70517
BnaA01g04770D	Phox (PX) domain-containing protein	5.27755	3.68421	4.40754	4.11966
BnaA01g04780D	#N/A	9.4493	17.8117	9.03186	9.475
BnaA01g04790D	Protein of unknown function (DUF2012)	7.39288	10.3673	7.15236	7.66202
BnaA01g04800D	Galactosyltransferase family protein	4.86215	2.51242	3.58456	2.46253
BnaA01g04850D	calcium-binding EF hand family protein	28.409	29.1731	21.2688	19.6862
BnaA01g04860D	neurochondrin family protein	1.24696	0.552089	1.42823	0.917483
BnaA01g04870D	KNOTTED1-like homeobox gene 5	4.80268	2.71555	1.38556	1.86635
BnaA01g04890D	unknown protein; FUNCTIONS IN: molecular_function unknown; INVOLVED IN: biological_process unknown; LOCATED IN: chloroplast; EXPRESSED IN: 24 plant structures; EXPRESSED DURING: 15 growth stages; BEST Arabidopsis thaliana protein match is: unknown protein (TAIR:AT2G25250.1); Has 65 Blast hits to 65 proteins in 19 species: Archae - 0; Bacteria - 0; Metazoa - 3; Fungi - 8; Plants - 54; Viruses - 0;…	42.6427	50.138	62.7571	53.5667
BnaA01g04900D	Protein kinase superfamily protein	1.73741	0.249505	0.514385	0.686848
BnaA01g04910D	aspartate aminotransferase 5	9.77718	7.59637	13.9881	11.3734
BnaA01g04920D	0	57.5439	82.7814	87.8837	47.9773
BnaA01g04970D	ARM repeat superfamily protein	7.60937	1.78781	1.90067	2.20657
BnaA01g04980D	LOCATED IN: cytosol; EXPRESSED IN: 24 plant structures; EXPRESSED DURING: 14 growth stages; BEST Arabidopsis thaliana protein match is: Tudor/PWWP/MBT superfamily protein (TAIR:AT1G15940.1).	5.99058	5.19403	8.1894	7.11165
BnaA01g05020D	early nodulin-like protein 15	0	0	10.1555	2.29373
BnaA01g05040D	Phototropic-responsive NPH3 family protein	2.14449	0.685657	0.633192	0.755072
BnaA01g05060D	WRKY DNA-binding protein 18	8.16515	6.43073	0.874363	11.8483
BnaA01g05070D	Tetrapyrrole (Corrin/Porphyrin) Methylases	7.99985	4.11496	8.69739	4.43852
BnaA01g05080D	monogalactosyl diacylglycerol synthase 1	3.68078	2.67846	3.64689	2.59628
BnaA01g05090D	HOPW1-1-interacting 2	5.80722	5.74383	5.56844	4.48997
BnaA01g05100D	ADP-ribosylation factor 3	19.8081	10.692	18.9718	10.3409
BnaA01g05110D	TBP-associated factor II 15	20.0655	23.1373	23.4326	18.1274
BnaA01g05130D	Ribosomal protein S6e	12.7964	11.8795	13.5278	10.9876
BnaA01g05140D	ubiquitin-specific protease 18	1.58797	0.50669	1.10851	1.3316
BnaA01g05170D	proline-rich protein 2	3.67457	1.38569	0.0820317	3.05721
BnaA01g05190D	SAUR-like auxin-responsive protein family	4.10246	1.69717	0	0.543933
BnaA01g05220D	FMN-linked oxidoreductases superfamily protein	4.07902	3.80493	3.30602	3.72652
BnaA01g05230D	basic pentacysteine 5	1.36832	1.6526	1.19312	1.49672
BnaA01g05240D	0	11.832	9.6556	7.63855	6.90639
BnaA01g05270D	glycosyl hydrolase 9B18	1.84801	3.58566	0.415205	1.52264
BnaA01g05280D	MATE efflux family protein	2.82525	2.05033	0.141388	1.17758
BnaA01g05300D	vacuolar proton ATPase A3	2.13729	1.6282	1.55559	1.66444
BnaA01g05310D	#N/A	0	0	36.4987	26.4168
BnaA01g05320D	Papain family cysteine protease	75.8837	77.392	136.581	128.488
BnaA01g05340D	Malectin/receptor-like protein kinase family protein	3.78909	0.0847225	0.8771	0.42054
BnaA01g05370D	RING/U-box superfamily protein	2.49178	4.47994	4.52559	3.31327
BnaA01g05380D	DNAJ heat shock N-terminal domain-containing protein	31.9954	28.2103	33.5059	39.2263
BnaA01g05390D	Ribosomal protein S25 family protein	15.4678	31.1269	32.5161	18.405
BnaA01g05410D	cold, circadian rhythm, and RNA binding 1	4.59056	10.0971	30.694	19.2517
BnaA01g05450D	cellulose synthase A2	29.4651	31.4236	3.95723	18.7662
BnaA01g05480D	nucleotide sugar transporter-KT 1	3.59104	2.24012	2.26083	4.62242
BnaA01g05490D	Leucine-rich receptor-like protein kinase family protein	7.55008	8.47773	2.48326	5.12651
BnaA01g05500D	WRKY DNA-binding protein 13	0	0	1.25468	0.209487
BnaA01g05510D	unknown protein; INVOLVED IN: biological_process unknown; LOCATED IN: cellular_component unknown; EXPRESSED IN: leaf; EXPRESSED DURING: LP.04 four leaves visible, LP.02 two leaves visible; Has 20 Blast hits to 19 proteins in 8 species: Archae - 0; Bacteria - 0; Metazoa - 0; Fungi - 0; Plants - 20; Viruses - 0; Other Eukaryotes - 0 (source: NCBI BLink).	1.65846	1.72219	1.67062	1.60491
BnaA01g05530D	GTP-binding protein-related	6.21334	6.27546	8.74109	8.94847
BnaA01g05540D	shikimate kinase 2	9.83259	12.2434	8.92343	6.81661
BnaA01g05550D	Galactose oxidase/kelch repeat superfamily protein	1.48529	2.30843	3.58442	3.25472
BnaA01g05560D	Galactose oxidase/kelch repeat superfamily protein	3.54681	1.29513	1.98416	1.3647
BnaA01g05570D	Galactose oxidase/kelch repeat superfamily protein	1.1816	0.166421	1.51948	0.844241
BnaA01g05610D	Coatomer, alpha subunit	6.65249	4.018	4.37364	4.21919
BnaA01g05620D	Tetratricopeptide repeat (TPR)-like superfamily protein	2.0497	1.55242	0.911524	0.93998
BnaA01g05670D	0	15.248	26.7074	14.1686	15.1704
BnaA01g05680D	#N/A	3.89963	0	0	0
BnaA01g05690D	SAP domain-containing protein	4.48895	4.61431	4.67311	3.43037
BnaA01g05720D	FK506-binding protein 16-2	0.628256	3.74376	0.37185	1.16904
BnaA01g05730D	VQ motif-containing protein	0	0.14851	1.00428	0.412379
BnaA01g05760D	Integrase-type DNA-binding superfamily protein	0	0.108702	6.63197	3.51277
BnaA01g05780D	Protein of unknown function (DUF626)	3.7058	3.45358	2.09458	4.15695
BnaA01g05800D	0	0.842948	0.68396	1.49215	1.49126
BnaA01g05810D	unknown protein; LOCATED IN: plasma membrane; EXPRESSED IN: 25 plant structures; EXPRESSED DURING: 15 growth stages; Has 35333 Blast hits to 34131 proteins in 2444 species: Archae - 798; Bacteria - 22429; Metazoa - 974; Fungi - 991; Plants - 531; Viruses - 0; Other Eukaryotes - 9610 (source: NCBI BLink).	1.27084	1.03025	2.06515	1.28997
BnaA01g05820D	Zinc finger protein 622	2.15741	2.88889	3.43121	2.63416
BnaA01g05830D	Protein of unknown function (DUF1644)	1.86422	3.03357	3.49158	3.38971
BnaA01g05840D	Protein kinase superfamily protein	1.15648	0.824144	0.731823	0.757176
BnaA01g05890D	selenium binding	2.80012	2.52977	3.98091	2.20311
BnaA01g05900D	Core-2/I-branching beta-1,6-N-acetylglucosaminyltransferase family protein	3.2077	4.18565	9.78033	5.36967
BnaA01g05920D	myosin heavy chain-related	11.4108	10.2144	8.39155	11.9134
BnaA01g05950D	N-terminal nucleophile aminohydrolases (Ntn hydrolases) superfamily protein	15.1602	14.864	16.248	13.8087
BnaA01g05960D	ChaC-like family protein	2.32781	1.12163	1.05368	1.25366
BnaA01g05990D	DNA topoisomerase, type IA, core	3.16954	4.61852	4.41615	4.34938
BnaA01g06000D	SWAP (Suppressor-of-White-APricot)/surp RNA-binding domain-containing protein	2.87772	3.54359	4.30642	3.31215
BnaA01g06010D	Class II aminoacyl-tRNA and biotin synthetases superfamily protein	11.6233	8.59298	10.691	10.7743
BnaA01g06020D	Protein kinase superfamily protein	12.5189	14.5136	19.8676	16.7592
BnaA01g06030D	O-Glycosyl hydrolases family 17 protein	0.958403	1.13303	3.38932	1.60308
BnaA01g06040D	Protein of unknown function (DUF1218)	6.92957	9.61725	7.10115	5.95384
BnaA01g06070D	#N/A	0	0	0	2.09672
BnaA01g06100D	CemA-like proton extrusion protein-related	5.32961	6.05363	5.32088	4.82102
BnaA01g06120D	Calmodulin-binding protein	1.10244	0.868745	0.183634	1.70251
BnaA01g06130D	Protein of unknown function (DUF1068)	25.9931	26.8989	9.26724	19.6139
BnaA01g06140D	alpha/beta-Hydrolases superfamily protein	0	2.93412	0.288245	0.74534
BnaA01g06150D	alpha/beta-Hydrolases superfamily protein	0.757226	1.2193	0	0.385331
BnaA01g06160D	Calcineurin-like metallo-phosphoesterase superfamily protein	4.65049	3.56661	3.16134	4.957
BnaA01g06180D	SOS3-interacting protein 3	11.0928	30.8153	39.9286	23.3173
BnaA01g06190D	fatty acid desaturase 6	5.85617	8.76395	4.78253	10.014
BnaA01g06200D	0	0	3.92595	0	0
BnaA01g06210D	Ribosomal protein L21	3.07425	1.30351	2.73792	3.33001
BnaA01g06230D	DNAse I-like superfamily protein	3.55594	3.40658	1.77845	1.33301
BnaA01g06250D	ubiquitin-specific protease 24	7.42807	6.98469	6.42571	10.02
BnaA01g06270D	heptahelical transmembrane protein2	2.61553	0.301073	3.44406	1.73364
BnaA01g06280D	Transducin/WD40 repeat-like superfamily protein	0.474543	0	2.93678	1.18297
BnaA01g06290D	#N/A	8.9481	0	0	0
BnaA01g06310D	Tetratricopeptide repeat (TPR)-like superfamily protein	1.32342	1.06575	1.00398	0.960475
BnaA01g06330D	serine carboxypeptidase-like 29	5.93573	24.9091	9.69815	9.8643
BnaA01g06340D	INVOLVED IN: autophagy; EXPRESSED IN: 24 plant structures; EXPRESSED DURING: 15 growth stages; CONTAINS InterPro DOMAIN/s: Autophagy-related protein 17 (InterPro:IPR007240), Autophagy-related protein 11 (InterPro:IPR019460); Has 8793 Blast hits to 6268 proteins in 570 species: Archae - 89; Bacteria - 657; Metazoa - 4844; Fungi - 808; Plants - 441; Viruses - 15; Other Eukaryotes - 1939 (source: NC…	2.53161	3.3636	2.2939	2.54359
BnaA01g06350D	unknown protein; BEST Arabidopsis thaliana protein match is: unknown protein (TAIR:AT2G24100.1); Has 109 Blast hits to 109 proteins in 18 species: Archae - 0; Bacteria - 0; Metazoa - 1; Fungi - 0; Plants - 95; Viruses - 0; Other Eukaryotes - 13 (source: NCBI BLink).	2.06521	3.40644	3.35772	2.70518
BnaA01g06440D	RNA-binding (RRM/RBD/RNP motifs) family protein	14.8432	23.356	0	4.28976
BnaA01g06460D	MIF4G domain-containing protein / MA3 domain-containing protein	4.15073	2.72545	3.26059	2.6544
BnaA01g06470D	unknown protein; BEST Arabidopsis thaliana protein match is: unknown protein (TAIR:AT4G29770.2); Has 63 Blast hits to 63 proteins in 2 species: Archae - 0; Bacteria - 0; Metazoa - 0; Fungi - 0; Plants - 63; Viruses - 0; Other Eukaryotes - 0 (source: NCBI BLink).	4.18831	2.59569	5.25422	3.89002
BnaA01g06480D	#N/A	0	0	2.39998	3.47409
BnaA01g06490D	#N/A	274.547	249.084	17.2395	333.927
BnaA01g06520D	unknown protein; BEST Arabidopsis thaliana protein match is: unknown protein (TAIR:AT5G57910.1); Has 33 Blast hits to 33 proteins in 10 species: Archae - 0; Bacteria - 0; Metazoa - 0; Fungi - 0; Plants - 33; Viruses - 0; Other Eukaryotes - 0 (source: NCBI BLink).	6.79167	2.40471	4.96956	2.36425
BnaA01g06530D	signal recognition particle receptor alpha subunit family protein	24.5112	19.9007	23.5139	22.3882
BnaA01g06540D	Class I glutamine amidotransferase-like superfamily protein	32.3597	62.5468	18.8028	50.5891
BnaA01g06570D	Protein of unknown function (DUF788)	1.95039	3.16575	4.8256	0.752139
BnaA01g06610D	UDP-D-glucuronate 4-epimerase 1	37.9165	23.7005	21.3507	25.1796
BnaA01g06620D	#N/A	1.12109	0.349475	0.558989	0
BnaA01g06650D	#N/A	3.51324	4.01229	0	0
BnaA01g06660D	#N/A	4.56313	1.61063	2.27742	2.6069
BnaA01g06670D	0	4.70151	5.3025	4.19153	5.86172
BnaA01g06700D	diacylglycerol kinase 7	8.00942	1.32529	0	1.63809
BnaA01g06730D	xyloglucan endotransglucosylase/hydrolase 20	0.313737	0	0	1.04299
BnaA01g06740D	xyloglucan endotransglucosylase/hydrolase 18	0.192981	0	0	1.75486
BnaA01g06750D	xyloglucan endotransglucosylase/hydrolase 24	37.2169	19.7503	1.70512	13.7893
BnaA01g06760D	#N/A	2.93788	2.94742	2.60798	1.81129
BnaA01g06780D	Syntaxin/t-SNARE family protein	2.80313	1.68581	2.82811	2.18593
BnaA01g06800D	P450 reductase 2	4.91996	1.17526	1.02077	1.72369
BnaA01g06810D	vernalization5/VIN3-like	3.98425	6.1115	3.75111	4.84724
BnaA01g06820D	H(+)-ATPase 2	31.9184	38.5835	26.1216	29.9031
BnaA01g06850D	villin 4	2.02587	1.8962	3.42223	3.38215
BnaA01g06860D	CONTAINS InterPro DOMAIN/s: Nucleolar 27S pre-rRNA processing, Urb2/Npa2 (InterPro:IPR018849); Has 58 Blast hits to 49 proteins in 21 species: Archae - 0; Bacteria - 2; Metazoa - 2; Fungi - 0; Plants - 44; Viruses - 3; Other Eukaryotes - 7 (source: NCBI BLink).	0.76593	0.856279	1.05645	0.616265
BnaA01g06870D	Protein of unknown function (DUF630 and DUF632)	5.16746	1.1844	1.52279	1.48686
BnaA01g06880D	Protein of unknown function (DUF630 and DUF632)	3.71333	1.43989	1.14564	2.12512
BnaA01g06910D	auxin response factor 16	1.35537	1.21223	0.112362	0.595149
BnaA01g06940D	PA-domain containing subtilase family protein	4.90356	5.70895	3.44945	4.52407
BnaA01g06950D	molybdate transporter 1	0	0.341423	9.28152	2.45977
BnaA01g06970D	Dihydropterin pyrophosphokinase / Dihydropteroate synthase	0.924667	1.05651	1.47171	1.17727
BnaA01g06990D	unknown protein; FUNCTIONS IN: molecular_function unknown; INVOLVED IN: biological_process unknown; LOCATED IN: plasma membrane; EXPRESSED IN: 23 plant structures; EXPRESSED DURING: 15 growth stages; Has 30201 Blast hits to 17322 proteins in 780 species: Archae - 12; Bacteria - 1396; Metazoa - 17338; Fungi - 3422; Plants - 5037; Viruses - 0; Other Eukaryotes - 2996 (source: NCBI BLink).	5.95198	7.02689	5.21878	7.20879
BnaA01g07000D	Ypt/Rab-GAP domain of gyp1p superfamily protein	2.18733	2.05904	1.70045	1.8828
BnaA01g07050D	Protein of unknown function (DUF626)	0.605604	1.02335	1.7423	1.36196
BnaA01g07060D	unknown protein; BEST Arabidopsis thaliana protein match is: unknown protein (TAIR:AT4G29760.1); Has 1807 Blast hits to 1807 proteins in 277 species: Archae - 0; Bacteria - 0; Metazoa - 736; Fungi - 347; Plants - 385; Viruses - 0; Other Eukaryotes - 339 (source: NCBI BLink).	1.53447	0.92238	1.94846	0.763449
BnaA01g07100D	autoinhibited Ca(2+)-ATPase 10	3.04381	2.22793	0.769774	2.60227
BnaA01g07110D	#N/A	3.42246	6.36257	5.68851	2.9297
BnaA01g07120D	Transducin/WD40 repeat-like superfamily protein	0.826334	1.15716	0.701337	0.749885
BnaA01g07130D	#N/A	21.7802	25.673	22.2418	33.874
BnaA01g07140D	Pyridoxal-5'-phosphate-dependent enzyme family protein	6.60253	6.39349	4.38662	5.86277
BnaA01g07150D	Transducin/WD40 repeat-like superfamily protein	4.51374	3.91722	5.61722	5.06826
BnaA01g07160D	homolog of CFIM-25	2.18915	2.92836	3.21717	2.11968
BnaA01g07170D	MAP kinase kinase 2	7.274	9.30606	5.81988	6.86083
BnaA01g07190D	unknown protein; BEST Arabidopsis thaliana protein match is: unknown protein (TAIR:AT2G19390.1); Has 538 Blast hits to 357 proteins in 124 species: Archae - 0; Bacteria - 74; Metazoa - 109; Fungi - 58; Plants - 105; Viruses - 2; Other Eukaryotes - 190 (source: NCBI BLink).	2.0622	1.93878	2.01104	2.01706
BnaA01g07200D	Cysteine/Histidine-rich C1 domain family protein	1.00339	1.98778	4.99937	1.95461
BnaA01g07220D	polyamine oxidase 5	6.93164	3.65261	9.45648	9.25808
BnaA01g07270D	0	6.77447	10.7968	9.08891	7.81151
BnaA01g07280D	atypical CYS HIS rich thioredoxin 2	4.71651	8.94505	4.10559	6.71385
BnaA01g07290D	embryo defective 2752	4.50642	4.29093	8.24377	1.90916
BnaA01g07330D	LOCATED IN: endoplasmic reticulum, plasma membrane; EXPRESSED IN: 23 plant structures; EXPRESSED DURING: 14 growth stages; CONTAINS InterPro DOMAIN/s: Saposin B (InterPro:IPR008139); Has 137 Blast hits to 137 proteins in 50 species: Archae - 2; Bacteria - 0; Metazoa - 41; Fungi - 10; Plants - 36; Viruses - 0; Other Eukaryotes - 48 (source: NCBI BLink).	4.65992	4.66247	2.58855	6.40236
BnaA01g07340D	arginine methyltransferase 11	4.07006	6.19284	7.48658	7.47095
BnaA01g07360D	0	15.6398	20.9152	54.8336	23.5677
BnaA01g07420D	Regulator of Vps4 activity in the MVB pathway protein	7.35231	9.54312	2.02767	6.41698
BnaA01g07430D	ribosomal protein S15A E	19.0456	13.9871	23.1683	12.6905
BnaA01g07440D	F-box/RNI-like superfamily protein	2.19891	1.14812	1.32703	2.14744
BnaA01g07460D	Protein of unknown function (DUF3531)	4.66482	8.19552	6.01741	4.63512
BnaA01g07470D	Ribosomal protein S30 family protein	22.8341	43.1078	12.9484	7.33371
BnaA01g07510D	#N/A	0	0	12.372	0
BnaA01g07550D	Protein of unknown function (DUF1005)	5.89868	4.56954	1.71359	3.6869
BnaA01g07580D	#N/A	5.0621	3.06422	0	0
BnaA01g07600D	NAC domain containing protein 75	0	0	3.52204	2.3558
BnaA01g07610D	phosphofructokinase 1	5.07178	4.85937	6.47187	5.67004
BnaA01g07640D	SNF7 family protein	18.7391	22.5096	21.0036	13.1382
BnaA01g07690D	basic helix-loop-helix (bHLH) DNA-binding superfamily protein	0.403881	3.12436	27.0158	17.8346
BnaA01g07720D	metacaspase 9	0	0.318443	1.35128	0.777491
BnaA01g07750D	DNA GYRASE B2	5.10704	3.85624	5.27565	4.81611
BnaA01g07790D	0	1.84501	2.48488	3.58909	2.822
BnaA01g07810D	phytochrome-associated protein 2	14.5325	31.9857	49.9553	42.4076
BnaA01g07820D	Phospholipase A2 family protein	4.44486	3.01807	4.63774	3.09217
BnaA01g07860D	regulatory particle AAA-ATPase 2A	14.1953	12.737	22.6249	13.7065
BnaA01g07900D	#N/A	4.73111	0	0	0.529997
BnaA01g07910D	Enoyl-CoA hydratase/isomerase family	8.74591	9.06253	9.55933	6.50741
BnaA01g07920D	Tesmin/TSO1-like CXC domain-containing protein	1.25398	1.71262	0.799641	1.21056
BnaA01g07930D	RNA-binding protein-related	2.93096	4.31248	2.2933	3.64736
BnaA01g07940D	CDK-activating kinase 1AT	3.67011	3.13197	3.07044	2.68521
BnaA01g07950D	0	0	0	1.69062	0.080726
BnaA01g07960D	topoisomerase II	0.505316	0.239436	3.20168	1.54859
BnaA01g07980D	novel interactor of JAZ	4.37059	5.17607	3.71065	4.81925
BnaA01g08010D	RING/U-box superfamily protein	0	2.5721	0.29564	0.6476
BnaA01g08050D	S-adenosyl-L-methionine-dependent methyltransferases superfamily protein	2.36039	1.65637	2.40891	2.01303
BnaA01g08060D	HIT-type Zinc finger family protein	0.41714	1.03406	0.250919	1.33543
BnaA01g08080D	Ribosomal protein S21e	45.0214	63.6302	65.0087	37.57
BnaA01g08100D	basic helix-loop-helix (bHLH) DNA-binding superfamily protein	1.26385	0	0	0
BnaA01g08120D	GDSL-like Lipase/Acylhydrolase superfamily protein	11.0826	2.64817	0	2.86059
BnaA01g08130D	Tetraspanin family protein	3.66391	9.28473	6.48563	6.96017
BnaA01g08140D	Protein of unknown function (DUF3741)	8.73483	4.9762	8.38659	6.65226
BnaA01g08150D	photosystem I subunit E-2	34.2165	70.9523	24.4648	46.5258
BnaA01g08160D	Glutaredoxin family protein	19.4405	20.5846	14.761	13.3482
BnaA01g08200D	Myosin family protein with Dil domain	3.11772	3.06135	1.50972	2.63319
BnaA01g08240D	L-tyrosine decarboxylase	1.84607	0.39407	0	0.263913
BnaA01g08260D	photosystem II reaction center PSB28 protein	3.25836	12.0791	7.10707	5.43711
BnaA01g08280D	indole-3-acetic acid inducible 11	4.92325	6.91695	2.55651	3.27765
BnaA01g08300D	phosphate starvation response 1	2.33065	4.09583	4.04712	5.21699
BnaA01g08310D	no pollen germination related 2	3.75419	3.31878	4.24713	3.68105
BnaA01g08330D	casein kinase I-like 6	4.86265	3.71344	4.26429	3.11815
BnaA01g08340D	NAC domain containing protein 74	0.669982	2.86903	0	0.344423
BnaA01g08360D	prohibitin 1	2.32562	3.3186	7.58831	5.86622
BnaA01g08370D	NAC domain containing protein 73	0.651802	0.286048	1.35639	1.01747
BnaA01g08380D	Leucine-rich receptor-like protein kinase family protein	1.10957	0.571	0.0563383	0.774132
BnaA01g08420D	#N/A	0	1.009	2.21551	0.631587
BnaA01g08430D	DNAJ heat shock family protein	2.97215	4.81772	2.55523	5.33631
BnaA01g08440D	26S proteasome regulatory subunit S2 1B	4.32742	6.27363	6.13894	4.56934
BnaA01g08450D	Nucleic acid-binding, OB-fold-like protein	5.49813	5.93082	18.2004	7.59324
BnaA01g08460D	Reticulon family protein	0	0	1.99247	0.62293
BnaA01g08480D	GATA transcription factor 26	1.87991	2.18119	3.33035	2.28726
BnaA01g08520D	glycine-rich protein	1.38156	1.81273	1.59873	1.67869
BnaA01g08530D	casein kinase II beta chain 2	16.9296	16.6271	16.8079	18.6025
BnaA01g08540D	Polyketide cyclase / dehydrase and lipid transport protein	1.21863	1.79978	3.05175	1.38119
BnaA01g08550D	Protein of unknown function (DUF581)	2.4176	6.21357	3.65334	2.5562
BnaA01g08560D	0	5.35375	5.66103	5.84545	3.76318
BnaA01g08620D	RNA-binding (RRM/RBD/RNP motifs) family protein	2.27272	1.74083	1.37958	1.21035
BnaA01g08630D	syntaxin of plants 23	9.56775	6.81317	6.28641	4.06867
BnaA01g08640D	heat shock factor 1	1.77894	1.74773	1.13213	1.06125
BnaA01g08650D	#N/A	0	0	1.14803	0.372669
BnaA01g08680D	0	5.78	6.12388	3.31735	4.00334
BnaA01g08700D	Peptidase M20/M25/M40 family protein	3.64661	4.47912	7.94989	8.4556
BnaA01g08710D	FUNCTIONS IN: molecular_function unknown; INVOLVED IN: biological_process unknown; LOCATED IN: chloroplast, membrane; EXPRESSED IN: 23 plant structures; EXPRESSED DURING: 13 growth stages; CONTAINS InterPro DOMAIN/s: Abortive infection protein (InterPro:IPR003675); BEST Arabidopsis thaliana protein match is: unknown protein (TAIR:AT2G35260.1); Has 30201 Blast hits to 17322 proteins in 780 species…	3.75019	3.26747	1.07527	1.11875
BnaA01g08750D	Basic helix-loop-helix (bHLH) DNA-binding family protein	37.6862	36.6005	21.1027	36.8415
BnaA01g08760D	ARF-GAP domain 8	2.86797	3.32866	4.13365	4.40468
BnaA01g08770D	PLATZ transcription factor family protein	0.562888	1.46122	1.22691	1.00478
BnaA01g08780D	RING/U-box superfamily protein	0	0.138569	9.18189	5.51136
BnaA01g08800D	Tetratricopeptide repeat (TPR)-like superfamily protein	2.98358	3.72238	3.43563	3.10208
BnaA01g08810D	AT hook motif DNA-binding family protein	1.97769	1.61342	3.3896	2.85469
BnaA01g08820D	unknown protein; BEST Arabidopsis thaliana protein match is: unknown protein (TAIR:AT5G46620.1); Has 46 Blast hits to 45 proteins in 13 species: Archae - 0; Bacteria - 0; Metazoa - 0; Fungi - 0; Plants - 46; Viruses - 0; Other Eukaryotes - 0 (source: NCBI BLink).	5.47179	4.11668	2.44582	1.76998
BnaA01g08850D	BR-signaling kinase 2	1.29638	1.84454	10.0396	4.24744
BnaA01g08860D	myo-inositol polyphosphate 5-phosphatase 2	2.66545	5.55089	16.2171	14.7933
BnaA01g08870D	myo-inositol polyphosphate 5-phosphatase 2	1.03862	1.75506	10.3142	7.17432
BnaA01g08890D	CheY-like two-component responsive regulator family protein	10.9987	13.211	8.99331	8.3074
BnaA01g08900D	S-adenosyl-L-methionine-dependent methyltransferases superfamily protein	58.1903	26.2454	7.43754	27.7052
BnaA01g08910D	eukaryotic translation initiation factor 4E	25.8349	25.0569	35.3166	36.7366
BnaA01g08920D	Ribosomal protein L32e	58.2487	55.2581	63.6909	58.2191
BnaA01g08930D	MEI2-like 3	1.50744	2.09292	5.51136	2.74181
BnaA01g08940D	phytochrome E	4.56621	3.71822	6.50256	5.20481
BnaA01g08950D	Kinase-related protein of unknown function (DUF1296)	8.87345	8.79189	9.43863	11.6935
BnaA01g08990D	WRKY DNA-binding protein 28	1.87356	3.7299	0.761738	0.557554
BnaA01g09030D	FUNCTIONS IN: molecular_function unknown; INVOLVED IN: biological_process unknown; LOCATED IN: endomembrane system; EXPRESSED IN: 23 plant structures; EXPRESSED DURING: 13 growth stages; CONTAINS InterPro DOMAIN/s: Oligosaccharide biosynthesis protein Alg14 like (InterPro:IPR013969); Has 640 Blast hits to 640 proteins in 277 species: Archae - 4; Bacteria - 281; Metazoa - 94; Fungi - 127; Plants -…	6.45782	6.62282	4.27494	8.65264
BnaA01g09060D	potassium channel in Arabidopsis thaliana 2	2.94375	18.9766	1.57181	7.06916
BnaA01g09110D	DEGP protease 5	1.83547	3.18865	3.6207	2.58545
BnaA01g09120D	0	1.03202	2.98235	2.94091	2.64735
BnaA01g09130D	RNA-binding KH domain-containing protein	1.84772	0.928017	1.13014	1.0472
BnaA01g09140D	#N/A	1.61733	2.91516	2.87117	2.15111
BnaA01g09160D	TEOSINTE BRANCHED 1, cycloidea and PCF transcription factor 2	0.195912	1.74294	4.32119	5.72176
BnaA01g09170D	#N/A	0	0	0	3.315
BnaA01g09180D	unknown protein; FUNCTIONS IN: molecular_function unknown; INVOLVED IN: biological_process unknown; LOCATED IN: chloroplast; EXPRESSED IN: 22 plant structures; EXPRESSED DURING: 13 growth stages; Has 30201 Blast hits to 17322 proteins in 780 species: Archae - 12; Bacteria - 1396; Metazoa - 17338; Fungi - 3422; Plants - 5037; Viruses - 0; Other Eukaryotes - 2996 (source: NCBI BLink).	1.70797	1.52261	1.86148	0.382819
BnaA01g09210D	Protein of unknown function (DUF679)	0	0	1.09505	0.16145
BnaA01g09220D	L-Aspartase-like family protein	4.33912	2.70404	6.44325	4.92774
BnaA01g09250D	D-Tyr-tRNA(Tyr) deacylase family protein	2.45652	5.36956	2.4634	3.65726
BnaA01g09270D	P-loop containing nucleoside triphosphate hydrolases superfamily protein	20.7514	23.6908	11.6724	13.8497
BnaA01g09290D	0	6.15653	6.6605	6.03192	3.51644
BnaA01g09340D	unknown protein; Has 35333 Blast hits to 34131 proteins in 2444 species: Archae - 798; Bacteria - 22429; Metazoa - 974; Fungi - 991; Plants - 531; Viruses - 0; Other Eukaryotes - 9610 (source: NCBI BLink).	0	0	2.62908	0
BnaA01g09360D	Protein of unknown function (DUF707)	1.95091	2.94178	4.24029	4.01662
BnaA01g09370D	Tetratricopeptide repeat (TPR)-like superfamily protein	7.17371	4.51728	1.89973	3.85996
BnaA01g09380D	unknown protein; Has 35333 Blast hits to 34131 proteins in 2444 species: Archae - 798; Bacteria - 22429; Metazoa - 974; Fungi - 991; Plants - 531; Viruses - 0; Other Eukaryotes - 9610 (source: NCBI BLink).	4.37837	10.0961	15.0473	6.43598
BnaA01g09390D	Nucleic acid-binding, OB-fold-like protein	3.88774	5.6668	4.80028	2.70438
BnaA01g09400D	dual specificity protein phosphatase-related	7.52173	8.41916	10.5648	7.34308
BnaA01g09420D	SCAR family protein	2.48636	3.41136	1.51197	2.15539
BnaA01g09430D	SCAR family protein	1.70235	1.21137	1.61454	1.145
BnaA01g09440D	Protein of unknown function (DUF640)	0	0	1.52953	0.454677
BnaA01g09470D	Protein of unknown function (DUF688)	2.16511	0.71182	4.34913	1.76446
BnaA01g09480D	Leucine-rich repeat protein kinase family protein	0.974957	0.132945	3.32714	1.73062
BnaA01g09520D	CBL-interacting protein kinase 12	2.78205	1.67102	2.58685	6.57945
BnaA01g09530D	Protein kinase superfamily protein	8.97208	16.6276	7.03508	10.4521
BnaA01g09540D	Ribosomal L5P family protein	44.3316	53.6981	29.0737	18.3425
BnaA01g09550D	Rho termination factor	2.90274	1.27656	0	1.18588
BnaA01g09570D	0	0.723853	0.917101	1.06058	1.02146
BnaA01g09620D	RAB GTPase homolog A1D	6.77995	8.2644	6.67002	7.31877
BnaA01g09640D	NAD(P)-binding Rossmann-fold superfamily protein	1.92955	2.94395	1.22607	1.0909
BnaA01g09650D	0	3.78457	2.40549	3.62011	2.89852
BnaA01g09660D	ovate family protein 5	0	0.255736	1.23703	1.07087
BnaA01g09700D	BES1/BZR1 homolog 3	0.099893	0	1.33648	0.671917
BnaA01g09710D	Transducin/WD40 repeat-like superfamily protein	4.75157	4.71464	4.07835	5.28979
BnaA01g09730D	Protein of unknown function (DUF1264)	7.2809	8.29403	8.2091	6.21448
BnaA01g09740D	Integrin-linked protein kinase family	12.02	8.67772	5.54589	17.0301
BnaA01g09750D	#N/A	7.3708	0	0	0
BnaA01g09760D	K-box region and MADS-box transcription factor family protein	0.646098	1.18779	2.38889	1.87861
BnaA01g09770D	Pentatricopeptide repeat (PPR) superfamily protein	17.2022	18.045	17.4415	25.3618
BnaA01g09780D	AtS40-3	2.60768	1.73085	0.9034	0.85915
BnaA01g09800D	E2F/DP family winged-helix DNA-binding domain	6.05085	4.40165	6.39188	5.74608
BnaA01g09810D	AMP-dependent synthetase and ligase family protein	1.17898	1.00888	1.06457	1.34707
BnaA01g09820D	chromomethylase 2	2.57654	1.42428	1.20712	1.53607
BnaA01g09830D	ENHANCED DISEASE RESISTANCE 2	3.65102	3.06426	2.93778	2.67835
BnaA01g09840D	NB-ARC domain-containing disease resistance protein	0.0877453	1.66647	40.4083	17.5288
BnaA01g09850D	P-loop containing nucleoside triphosphate hydrolases superfamily protein	0	1.17618	33.6242	15.2168
BnaA01g09860D	S-adenosyl-L-methionine-dependent methyltransferases superfamily protein	20.6846	18.9463	9.43243	17.5188
BnaA01g09870D	unknown protein; Has 30201 Blast hits to 17322 proteins in 780 species: Archae - 12; Bacteria - 1396; Metazoa - 17338; Fungi - 3422; Plants - 5037; Viruses - 0; Other Eukaryotes - 2996 (source: NCBI BLink).	2.03463	5.06966	1.91538	1.89236
BnaA01g09880D	Ankyrin repeat family protein	9.65018	9.73277	9.27419	7.13033
BnaA01g09890D	unknown protein; Has 315 Blast hits to 315 proteins in 152 species: Archae - 0; Bacteria - 250; Metazoa - 2; Fungi - 0; Plants - 46; Viruses - 0; Other Eukaryotes - 17 (source: NCBI BLink).	53.8896	67.9746	14.4095	29.1202
BnaA01g09900D	nine-cis-epoxycarotenoid dioxygenase 4	28.5955	35.9922	17.1392	12.2535
BnaA01g09910D	GDA1/CD39 nucleoside phosphatase family protein	2.58779	2.05698	1.44389	1.62521
BnaA01g09920D	nodulin MtN21 /EamA-like transporter family protein	12.144	5.33317	4.62071	5.40116
BnaA01g09930D	zinc knuckle (CCHC-type) family protein	5.85843	3.87376	4.88478	5.00526
BnaA01g09940D	0	0.309544	5.4614	57.5259	22.58
BnaA01g09970D	RNAse l inhibitor protein 2	2.22122	2.37612	2.19941	2.12647
BnaA01g09980D	Profilin family protein	1.58021	3.69823	2.91716	1.39702
BnaA01g09990D	Pectinacetylesterase family protein	27.1944	39.5323	24.726	38.6976
BnaA01g10000D	Pectinacetylesterase family protein	8.10133	13.223	5.52343	14.5433
BnaA01g10020D	Major facilitator superfamily protein	1.7989	2.88941	0.385004	1.64346
BnaA01g10050D	VPS54	5.52275	5.93607	4.89864	6.22903
BnaA01g10090D	Chaperone DnaJ-domain superfamily protein	0.70496	0.138569	2.66741	1.93003
BnaA01g10100D	nucleotide binding;nucleic acid binding;RNA binding	5.49978	2.73558	3.75019	4.16356
BnaA01g10110D	winged-helix DNA-binding transcription factor family protein	27.4513	21.5076	45.3886	29.4434
BnaA01g10140D	0	4.87418	7.99953	17.9812	16.3631
BnaA01g10160D	Ras-related small GTP-binding family protein	18.4759	16.4105	8.55742	11.5629
BnaA01g10220D	NPR1-like protein 4	2.3343	1.83657	2.5274	1.98538
BnaA01g10230D	RING/U-box superfamily protein	1.6083	2.3285	7.69819	3.33174
BnaA01g10260D	lectin-related	0.191823	0	4.20189	1.05537
BnaA01g10270D	alpha/beta-Hydrolases superfamily protein	4.43946	7.55023	15.9993	6.98269
BnaA01g10280D	Pre-mRNA-processing-splicing factor	4.62498	3.77752	4.48003	4.01419
BnaA01g10290D	Pentatricopeptide repeat (PPR-like) superfamily protein	0.894856	0.234155	1.65318	1.09979
BnaA01g10340D	Acyl-CoA N-acyltransferases (NAT) superfamily protein	1.83164	6.31569	6.16863	5.51121
BnaA01g10360D	unknown protein; BEST Arabidopsis thaliana protein match is: unknown protein (TAIR:AT5G44780.1); Has 28928 Blast hits to 16023 proteins in 1033 species: Archae - 4; Bacteria - 4155; Metazoa - 15463; Fungi - 2938; Plants - 3091; Viruses - 205; Other Eukaryotes - 3072 (source: NCBI BLink).	3.81693	4.63176	5.66213	5.50537
BnaA01g10370D	RNA-binding (RRM/RBD/RNP motifs) family protein	6.52497	7.82723	10.3203	13.9084
BnaA01g10380D	Pectin lyase-like superfamily protein	0.24204	0.321308	1.13099	0.322504
BnaA01g10410D	Pentatricopeptide repeat (PPR) superfamily protein	1.10465	1.30863	1.1493	0.960819
BnaA01g10460D	Domain of unknown function (DUF23)	17.1254	5.89599	3.57758	6.25067
BnaA01g10470D	unknown protein; BEST Arabidopsis thaliana protein match is: unknown protein (TAIR:AT5G44660.1); Has 271 Blast hits to 209 proteins in 52 species: Archae - 0; Bacteria - 15; Metazoa - 63; Fungi - 14; Plants - 48; Viruses - 3; Other Eukaryotes - 128 (source: NCBI BLink).	2.3798	1.13238	0	1.29179
BnaA01g10490D	TBP-associated factor 11	10.7568	10.5161	8.88546	10.4881
BnaA01g10500D	Protein of unknown function (DUF1639)	13.4757	8.78918	12.3373	11.6465
BnaA01g10510D	Peptidase M50 family protein	3.49444	3.14397	3.78977	3.38996
BnaA01g10520D	#N/A	1.4745	4.60916	1.15958	0.171681
BnaA01g10530D	CTP synthase family protein	8.18256	2.4042	8.19897	4.33364
BnaA01g10570D	SNF7 family protein	8.77855	6.2328	3.13623	5.19161
BnaA01g10580D	#N/A	5.25679	4.74521	4.55356	4.79034
BnaA01g10590D	JUMONJI 14	3.38233	2.51213	3.74909	2.47288
BnaA01g10600D	gamma-soluble NSF attachment protein	13.1591	13.9307	17.7807	13.1437
BnaA01g10620D	Subtilase family protein	0	0.271518	1.46306	1.38329
BnaA01g10630D	small nuclear ribonucleoprotein associated protein B	6.96332	8.27111	8.22465	4.53852
BnaA01g10650D	NAD(P)-binding Rossmann-fold superfamily protein	0.935541	0.605934	1.56196	1.41061
BnaA01g10730D	F-box/RNI-like/FBD-like domains-containing protein	2.89087	1.8787	2.56808	2.70754
BnaA01g10740D	FAD-binding Berberine family protein	0.480769	0.902189	0.258656	1.30557
BnaA01g10750D	0	6.96772	7.66231	3.08632	4.64124
BnaA01g10760D	tripeptidyl peptidase ii	5.61324	5.87401	6.33271	5.62471
BnaA01g10780D	fatty acid hydroxylase 2	5.82365	7.11739	7.03678	6.20515
BnaA01g10790D	0	1.27455	0.601908	2.51857	0.552319
BnaA01g10800D	tubulin beta-9 chain	5.25404	0.588681	5.12048	2.628
BnaA01g10810D	double-stranded RNA binding protein-related / DsRBD protein-related	2.86502	2.32282	8.44514	3.20852
BnaA01g10830D	double-stranded RNA binding protein-related / DsRBD protein-related	1.94606	2.14675	1.73665	1.64669
BnaA01g10840D	Leucine-rich receptor-like protein kinase family protein	7.65288	2.64538	4.14751	4.24056
BnaA01g10960D	Galactosyltransferase family protein	1.21655	1.03341	1.53793	0.770656
BnaA01g10990D	MITOCHONDRIAL FERREDOXIN 2	3.34434	3.98834	10.43	5.96831
BnaA01g11000D	#N/A	17.4916	26.4211	31.5455	10.8038
BnaA01g11020D	G10 family protein	16.5192	19.0014	12.8061	5.25694
BnaA01g11030D	BEST Arabidopsis thaliana protein match is: copper ion binding (TAIR:AT4G05400.2); Has 41 Blast hits to 41 proteins in 16 species: Archae - 0; Bacteria - 0; Metazoa - 0; Fungi - 0; Plants - 40; Viruses - 0; Other Eukaryotes - 1 (source: NCBI BLink).	3.54215	0.574295	2.71205	0.778596
BnaA01g11040D	Insulinase (Peptidase family M16) family protein	0.187901	1.84671	0	0.141345
BnaA01g11060D	ribophorin II (RPN2) family protein	6.62141	7.06929	6.73813	6.38195
BnaA01g11080D	Tetratricopeptide repeat (TPR)-like superfamily protein	1.88912	1.13845	0.836778	1.44051
BnaA01g11090D	DnaJ / Sec63 Brl domains-containing protein	7.44042	3.62015	2.56323	5.33413
BnaA01g11100D	Pentatricopeptide repeat (PPR) superfamily protein	5.51584	2.96088	3.66293	3.82847
BnaA01g11110D	#N/A	0	3.87489	0	2.96578
BnaA01g11130D	PPDK regulatory protein	4.16661	5.60106	2.08932	2.8431
BnaA01g11190D	photosystem II subunit QA	43.4456	79.4351	34.7704	35.6984
BnaA01g11210D	Protein of unknown function (DUF1218)	0.49677	2.29524	11.1828	3.74987
BnaA01g11270D	Zinc finger, RING-type;Transcription factor jumonji/aspartyl beta-hydroxylase	3.29336	1.51066	1.53497	2.30031
BnaA01g11310D	PapD-like superfamily protein	21.7937	19.9488	16.1649	13.9478
BnaA01g11320D	riboflavin kinase/FMN hydrolase	4.66346	3.73651	2.72252	2.23076
BnaA01g11340D	unknown protein; FUNCTIONS IN: molecular_function unknown; INVOLVED IN: biological_process unknown; LOCATED IN: endomembrane system; BEST Arabidopsis thaliana protein match is: unknown protein (TAIR:AT4G05018.1); Has 20 Blast hits to 20 proteins in 8 species: Archae - 0; Bacteria - 0; Metazoa - 0; Fungi - 0; Plants - 17; Viruses - 0; Other Eukaryotes - 3 (source: NCBI BLink).	1.97975	1.22127	11.2208	4.15435
BnaA01g11350D	F-box family protein	0.571531	1.02233	6.64824	1.96346
BnaA01g11360D	Transducin/WD40 repeat-like superfamily protein	1.02711	0.778223	0.914975	0.434872
BnaA01g11380D	VP1/ABI3-like 3	3.38807	3.35029	3.56169	4.16788
BnaA01g11390D	Vacuolar protein sorting-associated protein VPS28 family protein	7.45844	8.36134	4.90601	7.382
BnaA01g11400D	Protein of unknown function (DUF300)	20.1242	21.9897	4.13247	9.45207
BnaA01g11420D	BCL-2-associated athanogene 7	22.9583	29.9723	18.3956	18.7909
BnaA01g11430D	oxidoreductase, zinc-binding dehydrogenase family protein	1.33606	1.78074	1.2094	1.50077
BnaA01g11450D	endonuclease 4	1.3693	2.12596	0.867998	0.876529
BnaA01g11480D	Subtilase family protein	17.088	19.3707	1.69736	1.63233
BnaA01g11490D	proline-rich spliceosome-associated (PSP) family protein	0.756118	0.447688	0.600465	1.56957
BnaA01g11510D	NITRATE TRANSPORTER 1.8	0.212246	0.650405	0.198294	3.08413
BnaA01g11520D	Protein of unknown function (DUF2921)	3.23135	1.39969	2.19774	2.0628
BnaA01g11530D	DNA-directed RNA polymerase family protein	3.2454	2.70437	2.92749	2.3457
BnaA01g11540D	unknown protein; Has 2692 Blast hits to 975 proteins in 186 species: Archae - 4; Bacteria - 460; Metazoa - 658; Fungi - 93; Plants - 1089; Viruses - 100; Other Eukaryotes - 288 (source: NCBI BLink).	0.474744	0.754722	2.30294	0.286956
BnaA01g11550D	unknown protein; BEST Arabidopsis thaliana protein match is: unknown protein (TAIR:AT1G30515.1); Has 20 Blast hits to 20 proteins in 4 species: Archae - 0; Bacteria - 0; Metazoa - 0; Fungi - 0; Plants - 20; Viruses - 0; Other Eukaryotes - 0 (source: NCBI BLink).	0.91067	9.00852	3.9342	3.64024
BnaA01g11580D	Homeobox-leucine zipper family protein / lipid-binding START domain-containing protein	1.12026	0.197644	0	0.40848
BnaA01g11600D	Pseudouridine synthase family protein	1.68138	1.79816	1.76208	0.881806
BnaA01g11620D	0	1.20531	1.83621	2.48329	2.00193
BnaA01g11640D	DERLIN-2.1	10.7581	8.41905	6.87538	5.03756
BnaA01g11660D	methionine sulfoxide reductase B 2	6.9415	11.9797	12.7564	7.29798
BnaA01g11770D	Protein of unknown function, DUF584	2.03062	0	0.275845	1.42086
BnaA01g11790D	calcium-dependent protein kinase 15	3.05071	1.56459	0.265272	1.34268
BnaA01g11800D	Peroxidase superfamily protein	121.719	354.334	128.495	231.839
BnaA01g11820D	Protein of unknown function, DUF584	1.36704	0	1.0872	0.294734
BnaA01g11840D	APS reductase 3	20.2637	41.725	13.2495	16.8905
BnaA01g11860D	unknown protein; Has 30201 Blast hits to 17322 proteins in 780 species: Archae - 12; Bacteria - 1396; Metazoa - 17338; Fungi - 3422; Plants - 5037; Viruses - 0; Other Eukaryotes - 2996 (source: NCBI BLink).	5.10468	3.29569	5.29433	2.53914
BnaA01g11870D	SKU5 similar 4	47.1998	33.5065	2.45913	21.5471
BnaA01g11920D	ERD (early-responsive to dehydration stress) family protein	0.684383	0.812303	1.15739	0.82057
BnaA01g11930D	STRUBBELIG-receptor family 8	12.5807	14.4963	6.62212	13.9258
BnaA01g11940D	0	8.16025	7.00065	12.5797	6.96947
BnaA01g11950D	plant UBX domain-containing protein 3	7.67757	10.2109	9.73268	10.0993
BnaA01g11960D	unknown protein; Has 30201 Blast hits to 17322 proteins in 780 species: Archae - 12; Bacteria - 1396; Metazoa - 17338; Fungi - 3422; Plants - 5037; Viruses - 0; Other Eukaryotes - 2996 (source: NCBI BLink).	0	0	29.4536	13.0495
BnaA01g12010D	unknown protein; Has 283 Blast hits to 154 proteins in 44 species: Archae - 0; Bacteria - 2; Metazoa - 24; Fungi - 12; Plants - 48; Viruses - 0; Other Eukaryotes - 197 (source: NCBI BLink).	13.8383	7.35789	3.64018	4.99358
BnaA01g12020D	potassium transport 2/3	27.9637	25.0144	16.7457	24.9973
BnaA01g12060D	Plastid-lipid associated protein PAP / fibrillin family protein	11.1245	6.64176	6.10985	7.38334
BnaA01g12080D	Alternative oxidase family protein	3.70254	4.85826	5.80792	6.5517
BnaA01g12090D	Protein of unknown function (DUF3537)	1.384	1.01333	1.75518	1.70465
BnaA01g12100D	Ubiquitin-specific protease family C19-related protein	7.19274	5.46686	2.15143	2.89231
BnaA01g12140D	Alkaline phytoceramidase (aPHC)	3.94993	2.56236	3.10206	3.14893
BnaA01g12150D	cytidinediphosphate diacylglycerol synthase 2	2.33802	2.04863	8.98518	5.99512
BnaA01g12160D	Ubiquitin C-terminal hydrolases superfamily protein	1.54029	2.05098	3.00899	2.74518
BnaA01g12170D	SWIB complex BAF60b domain-containing protein	2.80376	2.8417	2.37673	2.18295
BnaA01g12180D	unknown protein; Has 12 Blast hits to 12 proteins in 6 species: Archae - 0; Bacteria - 0; Metazoa - 0; Fungi - 0; Plants - 12; Viruses - 0; Other Eukaryotes - 0 (source: NCBI BLink).	0.134968	0	1.24334	1.54888
BnaA01g12200D	Protein of unknown function DUF106, transmembrane	5.03061	9.58809	5.33647	4.39793
BnaA01g12220D	F-box associated ubiquitination effector family protein	0.367154	1.12957	0.085005	0.0808415
BnaA01g12230D	#N/A	16.6503	133.628	0.429893	9.50746
BnaA01g12270D	#N/A	3.52362	5.59369	3.87016	2.70498
BnaA01g12280D	OSBP(oxysterol binding protein)-related protein 2A	5.07804	3.23964	8.40654	7.19993
BnaA01g12290D	#N/A	10.4002	11.6864	7.16803	5.93511
BnaA01g12310D	Exostosin family protein	5.16374	4.69609	1.93181	3.50883
BnaA01g12340D	#N/A	1.80958	2.32696	0.717378	1.11603
BnaA01g12360D	HSP70-interacting protein 1	9.03374	11.0487	15.267	10.1353
BnaA01g12370D	myb domain protein 85	0	0	3.55411	1.76698
BnaA01g12380D	cytochrome P450, family 706, subfamily A, polypeptide 1	1.66111	0.802865	0.35376	0.819335
BnaA01g12390D	Actin-like ATPase superfamily protein	3.20711	1.48167	0.650146	0.775814
BnaA01g12400D	Leucine-rich repeat protein kinase family protein	2.99601	1.76641	0.568377	2.22153
BnaA01g12420D	Mannose-binding lectin superfamily protein	2.51799	0.562596	0.460991	0
BnaA01g12430D	DHHC-type zinc finger family protein	4.34458	4.60585	1.17845	2.31895
BnaA01g12450D	sterol C4-methyl oxidase 1-2	2.09525	2.84139	1.06975	2.55977
BnaA01g12470D	Tetratricopeptide repeat (TPR)-like superfamily protein	1.03709	1.20092	0.355581	0.187889
BnaA01g12480D	AT hook motif DNA-binding family protein	4.16655	2.94394	2.06431	0.319512
BnaA01g12510D	unknown protein; FUNCTIONS IN: molecular_function unknown; INVOLVED IN: biological_process unknown; LOCATED IN: chloroplast; EXPRESSED IN: 20 plant structures; EXPRESSED DURING: 13 growth stages; CONTAINS InterPro DOMAIN/s: Protein of unknown function DUF2499 (InterPro:IPR019634); Has 319 Blast hits to 317 proteins in 103 species: Archae - 0; Bacteria - 147; Metazoa - 0; Fungi - 0; Plants - 64; V…	4.07168	5.53909	4.28165	3.24883
BnaA01g12520D	Cell cycle regulated microtubule associated protein	1.1585	1.82595	2.09319	1.42861
BnaA01g12540D	PGR5-LIKE A	10.6478	26.8206	12.1907	12.9537
BnaA01g12560D	FIZZY-related 2	5.68242	2.26823	4.88042	5.07071
BnaA01g12570D	non-yellowing 1	3.74144	7.03594	1.55728	2.73822
BnaA01g12860D	#N/A	0.572039	0.5768	1.03532	1.16657
BnaA01g12870D	IQ-domain 22	0.426525	0.32812	2.07774	2.2112
BnaA01g12890D	#N/A	0.137914	0.406631	1.39802	2.34147
BnaA01g12900D	glutamate-cysteine ligase	15.3995	20.2808	21.3928	15.5409
BnaA01g12930D	cysteine-rich RLK (RECEPTOR-like protein kinase) 10	34.7922	12.2332	0.248594	13.7982
BnaA01g13000D	unknown protein; FUNCTIONS IN: molecular_function unknown; INVOLVED IN: biological_process unknown; LOCATED IN: cellular_component unknown; EXPRESSED IN: 17 plant structures; EXPRESSED DURING: 9 growth stages; CONTAINS InterPro DOMAIN/s: Protein of unknown function DUF2365 (InterPro:IPR019314).	2.56072	3.88007	4.38081	1.69477
BnaA01g13040D	NAD(P)-binding Rossmann-fold superfamily protein	0.881613	2.43194	1.85251	1.87986
BnaA01g13060D	RING/U-box superfamily protein	0	1.24609	0	0.473782
BnaA01g13080D	0	16.603	14.983	8.11299	17.6018
BnaA01g13090D	Protein of unknown function (DUF604)	1.18295	0.638072	0.240863	0.906799
BnaA01g13100D	unknown protein; Has 30201 Blast hits to 17322 proteins in 780 species: Archae - 12; Bacteria - 1396; Metazoa - 17338; Fungi - 3422; Plants - 5037; Viruses - 0; Other Eukaryotes - 2996 (source: NCBI BLink).	4.41021	3.6159	1.32159	3.04836
BnaA01g13110D	#N/A	8.34728	2.04616	3.26294	1.83927
BnaA01g13130D	Pectin lyase-like superfamily protein	2.13116	9.59214	1.07766	2.02849
BnaA01g13170D	F-box family protein with a domain of unknown function (DUF295)	37.2963	33.6059	39.7055	33.4701
BnaA01g13220D	ARM repeat superfamily protein	1.98529	1.09823	1.41342	2.15684
BnaA01g13280D	Tyrosine transaminase family protein	3.74073	9.87852	2.79725	15.8691
BnaA01g13300D	Ribosomal protein L25/Gln-tRNA synthetase, anti-codon-binding domain	3.89655	2.48436	3.71689	3.88739
BnaA01g13310D	VIRB2-interacting protein 1	35.9779	16.1819	22.9154	13.555
BnaA01g13320D	Potassium transporter family protein	4.28616	6.04735	5.15067	6.32185
BnaA01g13330D	calcium-dependent protein kinase 6	11.3543	9.12993	9.66614	10.1568
BnaA01g13340D	polyprenyltransferase 1	1.84034	1.28666	2.91071	0.952556
BnaA01g13370D	vacuolar ATP synthase subunit G2	1.42953	0	2.47455	0.461838
BnaA01g13390D	Galactose mutarotase-like superfamily protein	0.931487	1.42378	0.394192	0.889827
BnaA01g13420D	cytokinin response factor 2	0	0	1.4304	0
BnaA01g13430D	HMG (high mobility group) box protein	0	0	15.1079	10.4166
BnaA01g13440D	WRKY family transcription factor	1.03589	0.108702	1.28042	1.83038
BnaA01g13460D	Pectin lyase-like superfamily protein	5.04205	1.38406	0	1.74935
BnaA01g13470D	AMP-dependent synthetase and ligase family protein	22.137	16.8817	8.93056	19.6644
BnaA01g13480D	PHD finger protein-related	2.79781	3.68305	9.18363	5.94422
BnaA01g13500D	unknown protein; Has 73 Blast hits to 69 proteins in 22 species: Archae - 0; Bacteria - 4; Metazoa - 9; Fungi - 2; Plants - 18; Viruses - 0; Other Eukaryotes - 40 (source: NCBI BLink).	14.9301	10.7643	23.2915	18.8
BnaA01g13530D	unknown protein; FUNCTIONS IN: molecular_function unknown; INVOLVED IN: biological_process unknown; LOCATED IN: cellular_component unknown; EXPRESSED IN: 21 plant structures; EXPRESSED DURING: 13 growth stages; BEST Arabidopsis thaliana protein match is: unknown protein (TAIR:AT4G10970.4).	3.97183	5.25866	4.45372	3.4785
BnaA01g13540D	UDP-D-glucose/UDP-D-galactose 4-epimerase 2	2.4279	1.61349	1.16203	0.855716
BnaA01g13550D	#N/A	12.1188	16.3002	10.3761	9.31867
BnaA01g13560D	FtsH extracellular protease family	6.21245	5.13711	4.28814	5.8609
BnaA01g13570D	Galactose-binding protein	0.101776	0.678774	1.07424	0.067559
BnaA01g13610D	Protein of unknown function, DUF538	49.9584	11.6291	0	10.4998
BnaA01g13630D	alpha/beta-Hydrolases superfamily protein	4.7863	4.37308	3.07873	1.68012
BnaA01g13650D	unknown protein; CONTAINS InterPro DOMAIN/s: Uncharacterised protein family UPF0307 (InterPro:IPR006839); Has 30201 Blast hits to 17322 proteins in 780 species: Archae - 12; Bacteria - 1396; Metazoa - 17338; Fungi - 3422; Plants - 5037; Viruses - 0; Other Eukaryotes - 2996 (source: NCBI BLink).	0.612425	1.14911	0.81662	1.35302
BnaA01g13670D	Chaperone protein htpG family protein	27.9712	29.1426	27.1351	28.9671
BnaA01g13690D	F-box family protein	2.696	7.75632	3.6426	3.03185
BnaA01g13700D	NAD(P)-binding Rossmann-fold superfamily protein	8.93752	12.0588	7.09932	9.87042
BnaA01g13710D	acyl-CoA-binding domain 3	18.754	4.59292	12.2255	8.71621
BnaA01g13720D	WRKY DNA-binding protein 7	0.309986	0.449067	1.65663	0.748263
BnaA01g13730D	Seven transmembrane MLO family protein	0.353347	0.550277	3.98508	1.38033
BnaA01g13740D	glycosyl hydrolase 9A3	4.29882	3.04306	3.85935	4.93852
BnaA01g13750D	unknown protein; Has 3 Blast hits to 3 proteins in 2 species: Archae - 0; Bacteria - 0; Metazoa - 0; Fungi - 0; Plants - 3; Viruses - 0; Other Eukaryotes - 0 (source: NCBI BLink).	0	0	5.21475	1.0324
BnaA01g13760D	EMBRYO DEFECTIVE 140	2.30559	1.66562	2.82415	2.6599
BnaA01g13770D	Identified as a screen for stress-responsive genes.	10.5688	1.10299	1.01159	0.54749
BnaA01g13780D	chloroplast heat shock protein 70-2	6.24986	5.80973	2.92616	5.24946
BnaA01g13800D	MAC/Perforin domain-containing protein	7.42497	4.97138	6.09041	4.86992
BnaA01g13820D	Ubiquitin carboxyl-terminal hydrolase family protein	0.320926	1.05959	1.13228	0.588554
BnaA01g13830D	Protein of unknown function (DUF1682)	12.2738	15.8944	15.8166	15.0158
BnaA01g13850D	Phosphorylase superfamily protein	3.13347	2.97799	0.501413	0.910643
BnaA01g13860D	Phosphorylase superfamily protein	10.0582	3.49155	1.54043	5.4191
BnaA01g13870D	unknown protein; Has 30201 Blast hits to 17322 proteins in 780 species: Archae - 12; Bacteria - 1396; Metazoa - 17338; Fungi - 3422; Plants - 5037; Viruses - 0; Other Eukaryotes - 2996 (source: NCBI BLink).	14.8516	12.5186	11.6666	18.611
BnaA01g13880D	INVOLVED IN: 10-formyltetrahydrofolate biosynthetic process, folic acid and derivative biosynthetic process; EXPRESSED IN: 24 plant structures; EXPRESSED DURING: 15 growth stages; CONTAINS InterPro DOMAIN/s: Serine hydrolase (InterPro:IPR005645); BEST Arabidopsis thaliana protein match is: alpha/beta-Hydrolases superfamily protein (TAIR:AT5G65400.1); Has 30201 Blast hits to 17322 proteins in 780 …	6.68755	5.54244	6.70772	8.63155
BnaA01g13890D	RNI-like superfamily protein	1.42208	3.73225	2.37573	2.19508
BnaA01g13910D	P450 reductase 1	3.44115	2.2088	1.33831	2.20497
BnaA01g13920D	O-fucosyltransferase family protein	3.91218	4.23941	2.16943	3.25727
BnaA01g13930D	Clathrin adaptor complexes medium subunit family protein	4.89632	6.29546	7.36135	7.93751
BnaA01g13940D	ubiquitin-specific protease 16	2.61991	1.52482	2.42476	2.22073
BnaA01g13960D	Rho GTPase activation protein (RhoGAP) with PH domain	1.4598	0.142302	0.489387	0.681665
BnaA01g13970D	unknown protein; BEST Arabidopsis thaliana protein match is: unknown protein (TAIR:AT5G49710.3); Has 105 Blast hits to 105 proteins in 26 species: Archae - 0; Bacteria - 0; Metazoa - 8; Fungi - 3; Plants - 85; Viruses - 0; Other Eukaryotes - 9 (source: NCBI BLink).	2.25216	3.84152	3.06965	3.08662
BnaA01g13990D	phosphoglucose isomerase 1	0.334503	0.663803	2.08666	0.79533
BnaA01g14000D	0	1.49511	1.6435	1.40896	0.847314
BnaA01g14010D	Plant invertase/pectin methylesterase inhibitor superfamily protein	29.9004	1.67248	6.2853	3.2035
BnaA01g14030D	tryptophan aminotransferase related 2	2.94941	3.94316	4.1013	4.5404
BnaA01g14040D	modifier of snc1	3.64676	3.11028	3.66413	4.21636
BnaA01g14050D	ubiquitin-associated (UBA)/TS-N domain-containing protein / octicosapeptide/Phox/Bemp1 (PB1) domain-containing protein	15.702	10.8168	14.6398	9.60567
BnaA01g14060D	unknown protein; Has 20 Blast hits to 20 proteins in 7 species: Archae - 0; Bacteria - 0; Metazoa - 0; Fungi - 0; Plants - 20; Viruses - 0; Other Eukaryotes - 0 (source: NCBI BLink).	0.850033	1.01569	1.36117	1.62205
BnaA01g14080D	Calcineurin-like metallo-phosphoesterase superfamily protein	5.07224	9.91453	4.87181	4.39564
BnaA01g14110D	alpha/beta-Hydrolases superfamily protein	1.24465	2.05726	1.21278	0.785703
BnaA01g14120D	31-kDa RNA binding protein	10.2792	11.9992	10.8446	8.83089
BnaA01g14130D	Pectin lyase-like superfamily protein	3.91561	5.09327	1.5014	0.914438
BnaA01g14150D	MA3 domain-containing protein	2.85285	2.03097	3.1348	2.21471
BnaA01g14180D	26S proteasome, regulatory subunit Rpn7;Proteasome component (PCI) domain	7.30408	6.10618	9.85756	3.45106
BnaA01g14190D	arginosuccinate synthase family	4.12603	4.75034	9.94937	4.62112
BnaA01g14200D	FUNCTIONS IN: molecular_function unknown; INVOLVED IN: protein transport, Golgi organization; LOCATED IN: vacuole; EXPRESSED IN: 23 plant structures; EXPRESSED DURING: 13 growth stages; CONTAINS InterPro DOMAIN/s: COG complex component, COG2 (InterPro:IPR009316); Has 30201 Blast hits to 17322 proteins in 780 species: Archae - 12; Bacteria - 1396; Metazoa - 17338; Fungi - 3422; Plants - 5037; Viru…	2.41284	2.53328	2.67485	2.77497
BnaA01g14240D	purple acid phosphatase 24	1.4009	2.28725	1.93159	1.17342
BnaA01g14250D	unknown protein; Has 119 Blast hits to 96 proteins in 40 species: Archae - 0; Bacteria - 0; Metazoa - 81; Fungi - 0; Plants - 34; Viruses - 0; Other Eukaryotes - 4 (source: NCBI BLink).	2.24228	1.53085	1.746	1.44941
BnaA01g14260D	Protein of unknown function (DUF579)	0	0.273701	1.48318	1.08032
BnaA01g14270D	#N/A	12.5262	16.4912	11.4794	9.55906
BnaA01g14290D	thylakoid lumenal 17.9 kDa protein, chloroplast	3.76443	3.56291	2.46975	3.15549
BnaA01g14300D	SUMO-activating enzyme 1A	8.19584	6.29543	14.248	6.56154
BnaA01g14310D	Ribosomal protein L7Ae/L30e/S12e/Gadd45 family protein	6.1465	4.5634	7.44808	4.42502
BnaA01g14320D	#N/A	0	0.182299	4.30524	0.829068
BnaA01g14330D	Histidine kinase-, DNA gyrase B-, and HSP90-like ATPase family protein	4.07275	2.10231	3.03908	3.25185
BnaA01g14340D	0	1.36831	3.6122	0.268504	2.23276
BnaA01g14350D	Ubiquitin family protein	10.7308	7.14932	7.6141	8.63546
BnaA01g14370D	#N/A	2.20245	3.86272	2.31125	1.12794
BnaA01g14400D	acyl carrier protein 4	12.24	19.6202	12.4834	12.8519
BnaA01g14420D	magnesium-protoporphyrin IX methyltransferase	33.6866	35.936	19.1768	21.6844
BnaA01g14430D	crumpled leaf	3.71953	5.78158	3.77973	3.80166
BnaA01g14450D	Fe superoxide dismutase 1	160.01	214.986	51.3285	79.6058
BnaA01g14470D	peptide met sulfoxide reductase 4	20.3763	21.2976	26.6093	18.9987
BnaA01g14490D	HAD superfamily, subfamily IIIB acid phosphatase	3.53785	0.856523	0.973242	0.431563
BnaA01g14520D	GATA transcription factor 5	16.088	21.5067	11.9636	9.91735
BnaA01g14530D	RNA polymerase III RPC4	2.13809	2.61158	3.76892	2.32847
BnaA01g14570D	DNA-binding storekeeper protein-related transcriptional regulator	14.5236	7.68801	9.83987	9.70273
BnaA01g14590D	RPM1 interacting protein 2	5.08363	2.99978	3.14934	2.93606
BnaA01g14600D	SKU5 similar 1	4.66523	4.12406	3.29316	3.76648
BnaA01g14660D	P-loop containing nucleoside triphosphate hydrolases superfamily protein	1.01868	1.68112	1.60626	1.65452
BnaA01g14680D	2-oxoglutarate (2OG) and Fe(II)-dependent oxygenase superfamily protein	2.35369	4.60345	2.20506	4.42326
BnaA01g14700D	Expressed protein	1.53694	0	0.662857	1.42535
BnaA01g14710D	AT hook motif DNA-binding family protein	2.96804	3.09815	3.61468	2.28031
BnaA01g14720D	FK506 BINDING PROTEIN 53	16.9214	13.3018	15.569	18.0612
BnaA01g14730D	TRICHOME BIREFRINGENCE-LIKE 18	2.59992	1.49269	1.65539	1.80465
BnaA01g14750D	arginine/serine-rich splicing factor 35	27.5888	25.401	20.9593	19.8828
BnaA01g14790D	Cleavage/polyadenylation specificity factor, 25kDa subunit	3.97351	2.32022	6.27301	2.73683
BnaA01g14840D	C2H2-like zinc finger protein	2.08217	2.22312	2.00405	2.20178
BnaA01g14850D	hydroxyproline-rich glycoprotein family protein	46.2852	32.7703	11.4676	30.0546
BnaA01g14860D	fibrillarin 2	40.3042	25.8224	29.3603	33.6063
BnaA01g14880D	0	3.72352	4.28212	2.36229	2.16026
BnaA01g14890D	PPPDE putative thiol peptidase family protein	1.79081	0.84936	2.15328	3.12279
BnaA01g14900D	unknown protein; LOCATED IN: cellular_component unknown; EXPRESSED IN: male gametophyte, pollen tube; EXPRESSED DURING: M germinated pollen stage; BEST Arabidopsis thaliana protein match is: unknown protein (TAIR:AT4G25690.2).	14.9583	13.9334	14.0038	7.48105
BnaA01g14910D	PPPDE putative thiol peptidase family protein	1.95905	2.59301	2.72742	3.43668
BnaA01g14940D	beta-hydroxylase 1	2.05061	2.77335	1.31656	0.700287
BnaA01g14950D	glutaminyl cyclase	7.56879	11.7598	4.33043	10.4176
BnaA01g14960D	RNA binding Plectin/S10 domain-containing protein	25.1246	27.609	33.0345	23.0674
BnaA01g14990D	Calmodulin-binding protein	2.77673	2.35372	2.18994	2.6666
BnaA01g15010D	Uncharacterised protein family (UPF0497)	97.9818	18.6163	0.133924	30.8348
BnaA01g15030D	OSBP(oxysterol binding protein)-related protein 4B	30.7952	8.85201	0.109515	10.1699
BnaA01g15040D	OSBP(oxysterol binding protein)-related protein 4B	29.241	5.15433	0.162031	12.9283
BnaA01g15050D	Core-2/I-branching beta-1,6-N-acetylglucosaminyltransferase family protein	0.209297	0.205699	1.24946	0.836625
BnaA01g15060D	pumilio 6	1.25773	1.55786	2.50585	1.61946
BnaA01g15070D	ARM repeat superfamily protein	5.9938	5.19015	3.7272	4.56829
BnaA01g15080D	Galactose mutarotase-like superfamily protein	5.94184	3.77589	0.279156	2.18038
BnaA01g15090D	Galactose mutarotase-like superfamily protein	4.64087	0.420176	1.47221	0.104957
BnaA01g15100D	NFU domain protein 3	7.06494	15.874	6.18437	6.29806
BnaA01g15120D	vacuolar ATP synthase G3	4.41012	0.322569	0	0.64881
BnaA01g15130D	P-glycoprotein 2	85.0946	17.4792	0.136198	28.7496
BnaA01g15140D	phosphatidylserine decarboxylase 3	1.31379	3.19017	4.11469	3.49882
BnaA01g15200D	autoinhibited Ca(2+)-ATPase 9	0	1.54327	0	0.766035
BnaA01g15250D	Protein phosphatase 2C family protein	11.0391	7.94648	12.3535	14.0706
BnaA01g15280D	#N/A	1.06664	1.94264	4.28195	4.45284
BnaA01g15300D	nucleosome assembly protein1;1	10.3693	9.70498	6.34	6.41831
BnaA01g15320D	unknown protein; FUNCTIONS IN: molecular_function unknown; INVOLVED IN: biological_process unknown; LOCATED IN: endomembrane system; EXPRESSED IN: 23 plant structures; EXPRESSED DURING: 13 growth stages; BEST Arabidopsis thaliana protein match is: unknown protein (TAIR:AT5G56980.1); Has 121 Blast hits to 116 proteins in 19 species: Archae - 0; Bacteria - 0; Metazoa - 4; Fungi - 0; Plants - 113; V…	3.97306	3.42035	5.65571	3.28991
BnaA01g15390D	Ribosomal protein L31e family protein	36.8629	43.9589	47.0423	23.3747
BnaA01g15410D	S-adenosyl-L-methionine-dependent methyltransferases superfamily protein	8.21878	5.00396	16.4417	10.6521
BnaA01g15430D	P-loop containing nucleoside triphosphate hydrolases superfamily protein	345.525	201.31	6.68012	66.3418
BnaA01g15440D	FUNCTIONS IN: molecular_function unknown; INVOLVED IN: biological_process unknown; LOCATED IN: cellular_component unknown; BEST Arabidopsis thaliana protein match is: oxidative stress 3 (TAIR:AT5G56550.1); Has 289 Blast hits to 232 proteins in 41 species: Archae - 0; Bacteria - 12; Metazoa - 36; Fungi - 21; Plants - 151; Viruses - 2; Other Eukaryotes - 67 (source: NCBI BLink).	1.45699	0	1.22939	0.275513
BnaA01g15450D	Arginyl-tRNA synthetase, class Ic	5.91109	4.26878	6.2923	6.48874
BnaA01g15460D	#N/A	0	10.4672	0	0
BnaA01g15480D	F-box/RNI-like/FBD-like domains-containing protein	1.80546	1.57182	1.842	2.79458
BnaA01g15490D	antitermination NusB domain-containing protein	1.85357	3.77778	0.95979	1.92741
BnaA01g15500D	RING/U-box superfamily protein	4.256	4.06398	4.84475	2.48181
BnaA01g15510D	Uncharacterised conserved protein UCP022280	7.69337	9.23279	13.927	9.62194
BnaA01g15540D	S-adenosyl-L-methionine-dependent methyltransferases superfamily protein	3.5775	0.099753	0.164541	0.0763495
BnaA01g15560D	COP9 signalosome subunit 6B	4.28206	4.19139	5.38716	5.34774
BnaA01g15590D	unknown protein; Has 614 Blast hits to 492 proteins in 137 species: Archae - 0; Bacteria - 94; Metazoa - 255; Fungi - 76; Plants - 69; Viruses - 0; Other Eukaryotes - 120 (source: NCBI BLink).	1.72971	3.0146	2.01421	2.12145
BnaA01g15600D	WPP domain interacting protein 1	4.14695	3.12129	2.09701	2.93021
BnaA01g15610D	#N/A	0.74975	0.862879	2.61914	2.61555
BnaA01g15620D	chloroplast sulfur E	11.8832	10.4727	10.1064	5.47009
BnaA01g15630D	uridine kinase-like 4	3.72303	4.5976	3.42149	4.16153
BnaA01g15650D	Leucine-rich repeat receptor-like protein kinase family protein	14.1923	20.4071	7.92342	10.5724
BnaA01g15670D	Got1/Sft2-like vescicle transport protein family	2.14533	1.90027	3.05682	1.85249
BnaA01g15690D	calcineurin B-like 3	4.13844	4.69956	5.24142	2.16337
BnaA01g15700D	RING/U-box superfamily protein	0	0	3.82465	0.685584
BnaA01g15710D	0	0.478486	1.93992	0.0284142	0.303292
BnaA01g15720D	S-adenosyl-L-methionine-dependent methyltransferases superfamily protein	1.64254	1.38656	1.75486	2.15803
BnaA01g15730D	D6 protein kinase like 1	2.68915	4.26358	2.76958	4.09474
BnaA01g15740D	Sucrase/ferredoxin-like family protein	0.960864	0.76766	1.49383	0.869969
BnaA01g15760D	WRKY family transcription factor family protein	2.69417	2.96556	5.00764	2.7545
BnaA01g15780D	Mitochondrial import inner membrane translocase subunit Tim17/Tim22/Tim23 family protein	4.47598	7.46517	6.03279	5.84702
BnaA01g15790D	#N/A	0	4.58744	10.8163	0
BnaA01g15810D	PLC-like phosphodiesterase family protein	12.7513	13.166	3.85445	14.7844
BnaA01g15820D	fimbrin 1	2.41825	0.971032	0.328476	0.650779
BnaA01g15840D	protein phosphatase X 1	6.64982	5.62814	6.28965	6.07944
BnaA01g15870D	hydroxyproline-rich glycoprotein family protein	5.98869	6.22209	7.12678	6.66815
BnaA01g15880D	microtubule-associated protein 65-2	3.26441	2.25892	2.71401	2.46511
BnaA01g15900D	Co-chaperone GrpE family protein	12.1425	5.5324	4.30266	5.25012
BnaA01g15910D	GDSL-like Lipase/Acylhydrolase superfamily protein	31.0805	4.9263	0.0433757	8.36574
BnaA01g15930D	SWIB/MDM2 domain superfamily protein	2.88778	0.439613	3.03287	1.50436
BnaA01g15940D	small ubiquitin-like modifier 1	18.7048	27.1322	146.083	37.5415
BnaA01g15950D	mannose-1-phosphate guanylyltransferase (GDP)s;GDP-galactose:mannose-1-phosphate guanylyltransferases;GDP-galactose:glucose-1-phosphate guanylyltransferases;GDP-galactose:myoinositol-1-phosphate guanylyltransferases;glucose-1-phosphate guanylyltransferase	20.5581	27.0209	33.3144	28.2934
BnaA01g15960D	Predicted pyridoxal phosphate-dependent enzyme, YBL036C type	0.479057	2.35949	0.797143	1.56635
BnaA01g16000D	HIS HF	1.00557	1.00117	0.522553	0
BnaA01g16010D	HIS HF	0.653326	0.85928	1.44969	0.786734
BnaA01g16020D	Galactosyltransferase family protein	1.05025	1.56397	1.37065	0.727326
BnaA01g16040D	NADH:ubiquinone oxidoreductase, 17.2kDa subunit	0.304033	2.09555	1.63965	3.55422
BnaA01g16050D	unknown protein; BEST Arabidopsis thaliana protein match is: unknown protein (TAIR:AT5G54920.1); Has 30201 Blast hits to 17322 proteins in 780 species: Archae - 12; Bacteria - 1396; Metazoa - 17338; Fungi - 3422; Plants - 5037; Viruses - 0; Other Eukaryotes - 2996 (source: NCBI BLink).	1.11464	0.635477	0.351854	0.301046
BnaA01g16060D	RNA-binding (RRM/RBD/RNP motifs) family protein	4.82165	4.10115	4.74748	3.6417
BnaA01g16080D	unknown protein; FUNCTIONS IN: molecular_function unknown; LOCATED IN: vacuole; BEST Arabidopsis thaliana protein match is: unknown protein (TAIR:AT5G54870.1); Has 1807 Blast hits to 1807 proteins in 277 species: Archae - 0; Bacteria - 0; Metazoa - 736; Fungi - 347; Plants - 385; Viruses - 0; Other Eukaryotes - 339 (source: NCBI BLink).	4.14305	5.11515	5.53032	4.63607
BnaA01g16100D	BED zinc finger ;hAT family dimerisation domain	0.742049	2.23594	1.27403	1.43847
BnaA01g16130D	Ribosomal protein L14	106.274	100.401	109.368	79.7278
BnaA01g16140D	Ypt/Rab-GAP domain of gyp1p superfamily protein	0.534992	0.9542	0.823387	1.24808
BnaA01g16160D	CONTAINS InterPro DOMAIN/s: DDRGK domain (InterPro:IPR019153); Has 14775 Blast hits to 8764 proteins in 778 species: Archae - 29; Bacteria - 1878; Metazoa - 5164; Fungi - 1447; Plants - 582; Viruses - 164; Other Eukaryotes - 5511 (source: NCBI BLink).	0.756472	0.689955	0.9492	1.36074
BnaA01g16170D	Translation initiation factor SUI1 family protein	40.1577	45.9335	47.8881	44.6397
BnaA01g16240D	kinesin 2	6.64725	5.26396	4.57368	3.72262
BnaA01g16250D	crooked neck protein, putative / cell cycle protein, putative	1.7179	2.08117	4.34293	3.5641
BnaA01g16270D	histone H2A 2	28.999	49.0823	64.2531	24.639
BnaA01g16280D	zinc finger (C2H2 type) family protein	9.14677	15.4568	1.96609	6.63869
BnaA01g16310D	Calcium-binding EF-hand family protein	8.56798	7.33295	3.14905	11.114
BnaA01g16360D	Met-10+ like family protein	1.38132	1.32221	1.48042	1.04008
BnaA01g16370D	Protein of unknown function (DUF1223)	3.05112	0.67249	1.23353	1.85808
BnaA01g16390D	unknown protein; Has 30201 Blast hits to 17322 proteins in 780 species: Archae - 12; Bacteria - 1396; Metazoa - 17338; Fungi - 3422; Plants - 5037; Viruses - 0; Other Eukaryotes - 2996 (source: NCBI BLink).	4.69384	5.47233	8.14022	2.9046
BnaA01g16400D	NAC (No Apical Meristem) domain transcriptional regulator superfamily protein	1.80736	1.11809	2.87821	3.59845
BnaA01g16420D	COP1-interacting protein 7	33.3304	22.7445	13.4672	30.4327
BnaA01g16430D	Protein of unknown function (DUF1218)	1.65637	1.3325	15.1177	8.33781
BnaA01g16440D	protochlorophyllide oxidoreductase B	44.4843	44.996	48.7407	36.0793
BnaA01g16450D	Aluminium induced protein with YGL and LRDR motifs	1.34625	9.66654	35.9446	12.1427
BnaA01g16460D	Cystathionine beta-synthase (CBS) family protein	2.42166	1.25002	0.573402	2.31283
BnaA01g16470D	0	1.64355	2.36368	1.4579	2.19616
BnaA01g16490D	3'-5'-exoribonuclease family protein	1.33111	1.60493	2.62955	1.74221
BnaA01g16510D	proton pump interactor 1	0.0930863	0.370717	1.32088	1.80838
BnaA01g16520D	unknown protein; Has 25 Blast hits to 23 proteins in 8 species: Archae - 0; Bacteria - 0; Metazoa - 0; Fungi - 0; Plants - 25; Viruses - 0; Other Eukaryotes - 0 (source: NCBI BLink).	1.35862	1.44534	1.85867	1.28691
BnaA01g16530D	0	48.6839	32.3227	44.5903	69.4004
BnaA01g16540D	#N/A	0.618134	1.00171	0.774521	0.934751
BnaA01g16550D	unknown protein; FUNCTIONS IN: molecular_function unknown; INVOLVED IN: biological_process unknown; LOCATED IN: mitochondrion, cell wall; EXPRESSED IN: 9 plant structures; EXPRESSED DURING: 6 growth stages; Has 30201 Blast hits to 17322 proteins in 780 species: Archae - 12; Bacteria - 1396; Metazoa - 17338; Fungi - 3422; Plants - 5037; Viruses - 0; Other Eukaryotes - 2996 (source: NCBI BLink).	10.1969	0	0	0
BnaA01g16560D	SPFH/Band 7/PHB domain-containing membrane-associated protein family	2.2972	3.43731	3.71635	2.93914
BnaA01g16570D	#N/A	11.0161	9.65451	5.62759	6.61207
BnaA01g16600D	pfkB-like carbohydrate kinase family protein	3.4842	4.91711	3.72261	2.89795
BnaA01g16620D	Yippee family putative zinc-binding protein	0.78162	1.28031	1.32669	1.48358
BnaA01g16630D	Yippee family putative zinc-binding protein	1.65436	1.90702	2.40447	2.72813
BnaA01g16640D	binding	3.49236	1.83073	2.96482	1.33874
BnaA01g16650D	NAD(P)-binding Rossmann-fold superfamily protein	5.21764	4.05769	3.13478	2.06671
BnaA01g16660D	acyl-CoA binding protein 2	3.13693	4.78308	4.60621	3.25781
BnaA01g16670D	Calcium-binding EF hand family protein	2.9891	0	0.723597	0.69691
BnaA01g16700D	vacuolar iron transporter (VIT) family protein	0.417823	0.653995	0.922231	1.01454
BnaA01g16710D	Vacuolar iron transporter (VIT) family protein	9.86179	6.37679	4.5255	5.38291
BnaA01g16720D	Protein with RING/U-box and TRAF-like domains	3.67514	3.4832	3.38221	4.17437
BnaA01g16750D	manganese tracking factor for mitochondrial SOD2	1.26514	1.7818	1.9269	1.4522
BnaA01g16760D	#N/A	2.93686	0.29394	0	1.11182
BnaA01g16780D	SLAC1 homologue 2	70.5771	79.4745	91.0683	124.899
BnaA01g16800D	#N/A	3.1888	4.35271	6.567	7.13945
BnaA01g16810D	#N/A	0	1.97391	6.9912	3.0216
BnaA01g16830D	unknown protein; FUNCTIONS IN: molecular_function unknown; INVOLVED IN: biological_process unknown; LOCATED IN: chloroplast thylakoid membrane; EXPRESSED IN: 23 plant structures; EXPRESSED DURING: 13 growth stages; Has 30201 Blast hits to 17322 proteins in 780 species: Archae - 12; Bacteria - 1396; Metazoa - 17338; Fungi - 3422; Plants - 5037; Viruses - 0; Other Eukaryotes - 2996 (source: NCBI BL…	0.323386	1.51988	0.793044	0.665582
BnaA01g16840D	nodulin MtN21 /EamA-like transporter family protein	0.437791	0.569106	1.50497	1.25117
BnaA01g16850D	#N/A	5.44614	8.12317	5.26543	4.23306
BnaA01g16860D	Cytochrome c oxidase, subunit Vib family protein	14.4254	23.2082	23.6365	19.4351
BnaA01g16870D	AFG1-like ATPase family protein	0.813104	1.24945	1.77856	0.797278
BnaA01g16960D	0	1.30455	1.5703	2.38112	0.912035
BnaA01g16970D	Developmental regulator, ULTRAPETALA	2.93823	3.94978	0.159395	0.412162
BnaA01g16990D	embryo defective 1923	1.49156	2.43628	3.13365	3.39603
BnaA01g17010D	#N/A	1.12894	6.05108	0.693244	1.15046
BnaA01g17040D	#N/A	0.665057	0.326813	1.11949	0.828948
BnaA01g17050D	Protein of unknown function (DUF1421)	4.52482	7.5434	5.53496	5.38929
BnaA01g17060D	Glycosyl hydrolase superfamily protein	2.99541	1.21908	1.1888	1.49446
BnaA01g17070D	unknown protein; BEST Arabidopsis thaliana protein match is: unknown protein (TAIR:AT4G28340.1); Has 48 Blast hits to 48 proteins in 10 species: Archae - 0; Bacteria - 0; Metazoa - 0; Fungi - 0; Plants - 48; Viruses - 0; Other Eukaryotes - 0 (source: NCBI BLink).	0.401996	1.48409	0.097057	0
BnaA01g17100D	C2H2-like zinc finger protein	0.913675	3.57336	4.72094	2.30939
BnaA01g17130D	O-fucosyltransferase family protein	1.45516	2.27999	2.779	2.20212
BnaA01g17140D	heat shock protein 70 (Hsp 70) family protein	0.612218	0.511522	0.970595	1.17975
BnaA01g17150D	Plant protein of unknown function (DUF828) with plant pleckstrin homology-like region	34.0827	4.04168	3.4277	17.7677
BnaA01g17170D	Eukaryotic aspartyl protease family protein	1.86148	2.73323	0.76941	3.27168
BnaA01g17210D	#N/A	9.45073	12.4758	26.812	18.8203
BnaA01g17220D	Ubiquitin-like superfamily protein	1.22253	0	0	0
BnaA01g17250D	#N/A	6.56187	0	2.56401	0
BnaA01g17290D	Cystatin/monellin superfamily protein	5.02203	0	0	0
BnaA01g17350D	#N/A	13.7073	16.9965	21.2005	7.88983
BnaA01g17360D	unknown protein; Has 30201 Blast hits to 17322 proteins in 780 species: Archae - 12; Bacteria - 1396; Metazoa - 17338; Fungi - 3422; Plants - 5037; Viruses - 0; Other Eukaryotes - 2996 (source: NCBI BLink).	0.319583	7.4269	8.57146	9.59321
BnaA01g17400D	Uncharacterised protein family (UPF0497)	18.1261	2.02705	0.596113	2.7483
BnaA01g17410D	ferredoxin hydrogenases	4.32105	3.51649	4.70495	3.744
BnaA01g17420D	basic helix-loop-helix (bHLH) DNA-binding superfamily protein	13.5225	14.1303	10.9074	9.46095
BnaA01g17430D	#N/A	1.29151	3.18982	2.62353	0.638265
BnaA01g17440D	unknown protein; BEST Arabidopsis thaliana protein match is: unknown protein (TAIR:AT3G13175.1); Has 30201 Blast hits to 17322 proteins in 780 species: Archae - 12; Bacteria - 1396; Metazoa - 17338; Fungi - 3422; Plants - 5037; Viruses - 0; Other Eukaryotes - 2996 (source: NCBI BLink).	0	0	3.87972	1.22613
BnaA01g17450D	pentatricopeptide (PPR) repeat-containing protein	1.81295	1.82119	2.74424	1.39291
BnaA01g17460D	Heavy metal transport/detoxification superfamily protein	18.6492	13.0776	8.8363	19.3881
BnaA01g17490D	guanyl-nucleotide exchange factors;GTPase binding;GTP binding	5.23077	5.89025	5.10973	5.53296
BnaA01g17500D	2-oxoglutarate (2OG) and Fe(II)-dependent oxygenase superfamily protein	2.18509	2.7267	2.77175	2.87184
BnaA01g17530D	RNA polymerases M/15 Kd subunit	0.92412	1.8784	2.87668	0.267875
BnaA01g17550D	ABC transporter family protein	3.13014	5.32645	3.15148	3.41409
BnaA01g17560D	ubiquitin-conjugating enzyme 32	5.72329	5.83344	4.99567	5.15492
BnaA01g17570D	Papain family cysteine protease	16.5584	15.0673	4.08388	6.35756
BnaA01g17580D	0	1.56094	0.834458	1.69921	1.56875
BnaA01g17630D	dihydrolipoyl dehydrogenases	11.3028	12.8336	12.9418	12.5908
BnaA01g17690D	importin alpha isoform 2	8.6852	6.16968	5.92302	7.52257
BnaA01g17700D	GATA type zinc finger transcription factor family protein	8.78701	5.86366	5.37371	7.0712
BnaA01g17710D	0	7.84954	10.0146	0.770844	4.438
BnaA01g17720D	arabinose kinase	3.1329	1.63535	1.23564	2.37679
BnaA01g17740D	COBRA-like protein-7 precursor	12.5661	11.8096	5.94661	14.0033
BnaA01g17750D	response regulator 2	4.33713	11.0147	8.74711	9.77924
BnaA01g17760D	Class II aminoacyl-tRNA and biotin synthetases superfamily protein	2.60065	2.806	3.43118	1.64973
BnaA01g17780D	Mo25 family protein	11.26	5.01183	10.0909	10.6142
BnaA01g17810D	Ubiquitin carboxyl-terminal hydrolase family protein	0.41056	0.732554	1.51623	0.758053
BnaA01g17830D	#N/A	23.4748	24.9734	29.6595	30.2439
BnaA01g17840D	unknown protein; FUNCTIONS IN: molecular_function unknown; INVOLVED IN: biological_process unknown; LOCATED IN: chloroplast; EXPRESSED IN: 16 plant structures; EXPRESSED DURING: 8 growth stages; Has 1142 Blast hits to 1055 proteins in 252 species: Archae - 22; Bacteria - 318; Metazoa - 248; Fungi - 96; Plants - 59; Viruses - 3; Other Eukaryotes - 396 (source: NCBI BLink).	0.187922	0	1.21063	0
BnaA01g17860D	SCARECROW-like 13	2.70546	2.27063	2.75611	2.47264
BnaA01g17870D	microtubule-associated proteins 70-5	0	0	1.1755	0.117082
BnaA01g17890D	ubiquitin family protein	9.39256	10.6074	9.41045	6.35819
BnaA01g17900D	Plant protein of unknown function (DUF827)	0.703617	0.0731085	0.327	1.16532
BnaA01g17910D	O-Glycosyl hydrolases family 17 protein	9.32551	5.36706	4.4095	3.20438
BnaA01g17930D	RAB GTPase homolog B1C	7.9668	13.0048	9.5752	8.63387
BnaA01g17940D	chloroplast beta-amylase	0.482552	1.40341	0.525289	0.847307
BnaA01g17950D	peptidyl-prolyl cis-trans isomerases	5.20621	3.23489	2.76972	2.64807
BnaA01g17960D	FRIGIDA interacting protein 2	10.8271	10.6079	7.02992	12.1258
BnaA01g17980D	ureidoglycine aminohydrolase	10.086	22.9573	15.2541	12.9136
BnaA01g17990D	CLP protease R subunit 4	6.77022	9.90722	3.4405	7.4196
BnaA01g18000D	expansin-like B1	0.242001	6.549	64.924	15.3291
BnaA01g18010D	transcription factor-related	5.39203	8.78042	9.58553	6.08584
BnaA01g18030D	unknown protein; Has 30201 Blast hits to 17322 proteins in 780 species: Archae - 12; Bacteria - 1396; Metazoa - 17338; Fungi - 3422; Plants - 5037; Viruses - 0; Other Eukaryotes - 2996 (source: NCBI BLink).	14.0006	8.0344	15.6294	13.3967
BnaA01g18040D	unknown protein; Has 2862 Blast hits to 2331 proteins in 349 species: Archae - 6; Bacteria - 408; Metazoa - 833; Fungi - 223; Plants - 134; Viruses - 7; Other Eukaryotes - 1251 (source: NCBI BLink).	0	0	1.73116	1.12441
BnaA01g18050D	arabinogalactan-protein family	0.197058	1.55441	1.43951	0.491237
BnaA01g18070D	0	1.00902	1.93432	1.19972	0.811642
BnaA01g18130D	hydroxyproline-rich glycoprotein family protein	2.31838	4.6273	9.47737	6.50819
BnaA01g18160D	acyl-CoA oxidase 1	8.57825	6.9085	6.81259	6.11376
BnaA01g18170D	Integrase-type DNA-binding superfamily protein	0.697177	0.513895	1.23984	0.344547
BnaA01g18180D	hydroxycinnamoyl-CoA shikimate/quinate hydroxycinnamoyl transferase	14.1415	1.62702	0	3.12744
BnaA01g18190D	0	1.02734	0.201936	0	0.154559
BnaA01g18210D	Cysteine/Histidine-rich C1 domain family protein	0	0	1.69986	0.719265
BnaA01g18280D	RNA helicase 1	0.784241	0.550216	1.46303	0.934265
BnaA01g18320D	0	4.49486	6.24514	3.0933	5.85654
BnaA01g18340D	P-loop containing nucleoside triphosphate hydrolases superfamily protein	2.29045	2.29744	3.03573	1.69553
BnaA01g18350D	unknown protein; INVOLVED IN: biological_process unknown; LOCATED IN: chloroplast; EXPRESSED IN: 21 plant structures; EXPRESSED DURING: 13 growth stages; Has 411 Blast hits to 380 proteins in 121 species: Archae - 4; Bacteria - 107; Metazoa - 85; Fungi - 29; Plants - 59; Viruses - 0; Other Eukaryotes - 127 (source: NCBI BLink).	1.22055	0.61838	3.18201	2.19039
BnaA01g18360D	Zn-dependent exopeptidases superfamily protein	7.29408	7.71792	5.8382	7.08323
BnaA01g18380D	vesicle-associated membrane protein 724	5.1151	8.75109	9.60521	4.61163
BnaA01g18390D	RNA binding	8.76632	14.5662	9.4298	6.25786
BnaA01g18400D	indole-3-acetate beta-D-glucosyltransferase	0.312153	1.3717	2.55702	1.6684
BnaA01g18410D	unknown protein; BEST Arabidopsis thaliana protein match is: unknown protein (TAIR:AT1G16520.1); Has 30201 Blast hits to 17322 proteins in 780 species: Archae - 12; Bacteria - 1396; Metazoa - 17338; Fungi - 3422; Plants - 5037; Viruses - 0; Other Eukaryotes - 2996 (source: NCBI BLink).	5.33268	10.9757	9.61949	10.3845
BnaA01g18430D	farnesyltransferase A	6.87784	5.90648	6.02494	7.005
BnaA01g18460D	tRNA/rRNA methyltransferase (SpoU) family protein	1.74182	2.18044	1.68992	0.740849
BnaA01g18470D	Photosystem II reaction center PsbP family protein	2.54891	4.09664	2.82565	2.45167
BnaA01g18480D	transducin family protein / WD-40 repeat family protein	1.76035	1.12745	1.67727	2.567
BnaA01g18550D	Senescence/dehydration-associated protein-related	2.99156	6.39758	5.91178	3.91076
BnaA01g18580D	ERD (early-responsive to dehydration stress) family protein	0.91359	1.24851	0.293719	0.435626
BnaA01g18630D	Protein phosphatase 2A regulatory B subunit family protein	2.45025	2.88905	2.59759	3.27139
BnaA01g18670D	glucosyltransferase-related	5.21641	5.49979	2.55864	4.25633
BnaA01g18680D	#N/A	0	4.20423	0.927993	0.804465
BnaA01g18690D	Protein of unknown function (DUF604)	0.783936	0.583902	1.96192	0.652034
BnaA01g18730D	SET domain protein 2	2.68252	1.7469	2.20096	2.03989
BnaA01g18740D	Bifunctional inhibitor/lipid-transfer protein/seed storage 2S albumin superfamily protein	6.19519	37.8964	0.393111	4.65538
BnaA01g18750D	phosphorylcholine cytidylyltransferase2	0.91604	1.82235	1.2957	0.433053
BnaA01g18770D	DHHC-type zinc finger family protein	5.0209	2.49641	4.39578	3.95061
BnaA01g18800D	TUDOR-SN protein 1	5.00598	9.61819	2.07002	4.00897
BnaA01g18860D	Acyl-CoA N-acyltransferase with RING/FYVE/PHD-type zinc finger protein	7.72577	4.53186	7.1568	4.92666
BnaA01g18870D	2Fe-2S ferredoxin-like superfamily protein	48.6157	103.624	44.3329	27.4676
BnaA01g18880D	O-acetylserine (thiol) lyase (OAS-TL) isoform A1	17.1385	21.4007	13.8276	10.45
BnaA01g18890D	secE/sec61-gamma protein transport protein	7.12286	3.45298	3.04698	3.16983
BnaA01g18920D	20S proteasome beta subunit D1	14.8533	19.1903	25.091	12.2033
BnaA01g18930D	ATP-dependent RNA helicase, mitochondrial (SUV3)	0.957323	1.2033	1.47737	2.20877
BnaA01g18940D	F-box and associated interaction domains-containing protein	7.5702	5.84715	6.34772	5.5263
BnaA01g18950D	F-box and associated interaction domains-containing protein	1.01066	0	0.183631	0.44101
BnaA01g18960D	TESMIN/TSO1-like CXC 2	0.156187	0.110301	1.45745	1.07369
BnaA01g18970D	kinase interacting (KIP1-like) family protein	2.44341	2.6939	2.66912	2.87819
BnaA01g19010D	CONTAINS InterPro DOMAIN/s: EGF-like (InterPro:IPR006210); Has 259 Blast hits to 234 proteins in 55 species: Archae - 0; Bacteria - 0; Metazoa - 184; Fungi - 0; Plants - 69; Viruses - 0; Other Eukaryotes - 6 (source: NCBI BLink).	7.24771	2.55539	0	1.86168
BnaA01g19020D	Plant protein of unknown function (DUF828) with plant pleckstrin homology-like region	2.64495	2.5989	11.9379	5.34945
BnaA01g19040D	Bax inhibitor-1 family protein	93.9475	107.814	25.992	86.2088
BnaA01g19090D	TIFY domain/Divergent CCT motif family protein	1.67108	1.37392	1.86877	2.2797
BnaA01g19100D	RmlC-like cupins superfamily protein	7.97682	8.75859	25.4555	11.3637
BnaA01g19110D	Chlorophyll A-B binding family protein	0.61766	1.22464	0.869736	0.513248
BnaA01g19120D	Pseudouridine synthase/archaeosine transglycosylase-like family protein	0.331128	0.95441	1.08726	1.52555
BnaA01g19150D	ADP-ribosylation factor C1	7.08833	6.88973	8.83993	6.25798
BnaA01g19170D	Mitochondrial transcription termination factor family protein	5.55852	6.28714	6.37225	6.18512
BnaA01g19210D	CBL-interacting protein kinase 4	0.471862	0.773754	7.25974	4.38611
BnaA01g19230D	acylaminoacyl-peptidase-related	4.64978	2.60311	3.78953	2.97858
BnaA01g19260D	CRM family member 3B	3.63528	5.13179	3.49587	3.69958
BnaA01g19280D	UbiA prenyltransferase family protein	2.61635	2.2424	1.98848	1.37936
BnaA01g19300D	metallopeptidase M24 family protein	4.13541	4.60817	4.84153	5.04005
BnaA01g19330D	PAP/OAS1 substrate-binding domain superfamily	3.48919	2.69606	3.26526	3.60635
BnaA01g19340D	unknown protein; FUNCTIONS IN: molecular_function unknown; INVOLVED IN: response to oxidative stress; LOCATED IN: endomembrane system; EXPRESSED IN: 25 plant structures; EXPRESSED DURING: 15 growth stages; Has 53 Blast hits to 53 proteins in 21 species: Archae - 0; Bacteria - 0; Metazoa - 0; Fungi - 0; Plants - 48; Viruses - 0; Other Eukaryotes - 5 (source: NCBI BLink).	5.96659	5.07891	4.23071	4.7555
BnaA01g19350D	#N/A	69.777	24.0999	0.294357	20.9571
BnaA01g19380D	Malectin/receptor-like protein kinase family protein	4.56382	4.19494	0.770522	4.47352
BnaA01g19390D	diacylglycerol acyltransferase family	1.42291	2.49575	1.60511	2.02492
BnaA01g19400D	unknown protein; FUNCTIONS IN: molecular_function unknown; INVOLVED IN: biological_process unknown; LOCATED IN: chloroplast thylakoid membrane, chloroplast; EXPRESSED IN: 22 plant structures; EXPRESSED DURING: 13 growth stages; Has 42 Blast hits to 42 proteins in 19 species: Archae - 0; Bacteria - 0; Metazoa - 0; Fungi - 0; Plants - 40; Viruses - 0; Other Eukaryotes - 2 (source: NCBI BLink).	15.9562	18.8348	7.99227	13.3823
BnaA01g19410D	unknown protein; FUNCTIONS IN: molecular_function unknown; INVOLVED IN: biological_process unknown; LOCATED IN: chloroplast; EXPRESSED IN: 22 plant structures; EXPRESSED DURING: 13 growth stages; Has 23 Blast hits to 23 proteins in 10 species: Archae - 0; Bacteria - 0; Metazoa - 0; Fungi - 0; Plants - 23; Viruses - 0; Other Eukaryotes - 0 (source: NCBI BLink).	12.1028	12.3625	11.9636	2.62741
BnaA01g19450D	Phosphoinositide phosphatase family protein	1.80884	2.03253	2.80793	1.60527
BnaA01g19460D	Calcium-dependent phosphotriesterase superfamily protein	1.46261	0.848548	0.153737	0
BnaA01g19490D	DHHC-type zinc finger family protein	0.953063	8.28902	0.555049	0.288035
BnaA01g19500D	Protein phosphatase 2C family protein	10.22	9.61335	8.5256	8.54246
BnaA01g19540D	protein serine/threonine kinases;ATP binding;catalytics	4.82363	5.74934	3.79318	4.87538
BnaA01g19550D	BEST Arabidopsis thaliana protein match is: Chalcone-flavanone isomerase family protein (TAIR:AT5G66230.1); Has 39 Blast hits to 39 proteins in 11 species: Archae - 0; Bacteria - 0; Metazoa - 0; Fungi - 0; Plants - 39; Viruses - 0; Other Eukaryotes - 0 (source: NCBI BLink).	0	0	2.62621	2.19616
BnaA01g19580D	#N/A	0	1.1105	0.130124	0.442115
BnaA01g19600D	Protein of unknown function (DUF3353)	4.73964	12.9486	8.89068	8.76576
BnaA01g19650D	GATA transcription factor 6	2.82149	1.6384	0.906671	1.18533
BnaA01g19680D	Lateral root primordium (LRP) protein-related	4.26959	0.591385	0	1.49126
BnaA01g19700D	RTE1-homolog	1.46336	1.34733	1.365	1.97245
BnaA01g19710D	alpha/beta-Hydrolases superfamily protein	4.19363	2.55028	6.15594	3.49533
BnaA01g19740D	#N/A	9.90547	5.77679	0.943994	4.45983
BnaA01g19750D	photosystem II subunit O-2	27.9832	62.2259	21.0797	23.1405
BnaA01g19790D	P-loop containing nucleoside triphosphate hydrolases superfamily protein	5.33417	2.72542	4.69925	4.34438
BnaA01g19800D	#N/A	2.54918	0	0	0
BnaA01g19810D	hercules receptor kinase 1	3.7197	1.97858	1.61265	3.15869
BnaA01g19860D	methyl-CPG-binding domain protein 5	4.14198	5.71528	5.26486	7.04219
BnaA01g19870D	GRAS family transcription factor	3.22782	5.93718	4.07807	6.29976
BnaA01g19880D	Homeodomain-like superfamily protein	0.672453	0	1.41354	0.993675
BnaA01g19890D	UDP-glucosyl transferase 76E11	1.40435	2.85682	0.339062	1.08318
BnaA01g19970D	translocon at the outer envelope membrane of chloroplasts 75-III	0.540333	0.810304	1.0103	0.341378
BnaA01g20040D	plastid transcriptionally active 16	3.6204	7.03549	1.46521	2.81247
BnaA01g20050D	appr-1-p processing enzyme family protein	0.758857	0.11101	1.0276	0.446567
BnaA01g20060D	Tetratricopeptide repeat (TPR)-like superfamily protein	0.536727	1.0515	2.0564	1.21162
BnaA01g20080D	Galactose oxidase/kelch repeat superfamily protein	0.762636	1.29768	0.875551	1.20532
BnaA01g20160D	Plant invertase/pectin methylesterase inhibitor superfamily	0	0	1.5822	0.704927
BnaA01g20220D	basic helix-loop-helix (bHLH) DNA-binding superfamily protein	1.42318	2.09262	2.31009	1.97939
BnaA01g20230D	DnaJ/Hsp40 cysteine-rich domain superfamily protein	17.7016	34.9093	28.703	41.5123
BnaA01g20260D	DNAJ heat shock family protein	0.593154	0.870504	1.11773	0.841087
BnaA01g20340D	alpha/beta-Hydrolases superfamily protein	0.999677	3.05163	0.411569	1.34045
BnaA01g20350D	alpha/beta-Hydrolases superfamily protein	0.354728	1.13631	0.234853	1.15292
BnaA01g20360D	Glutamyl-tRNA reductase family protein	1.06228	2.27082	1.21448	1.7075
BnaA01g20370D	SUGAR-INSENSITIVE 3	1.82493	2.72234	2.70945	1.94924
BnaA01g20380D	chlorsulfuron/imidazolinone resistant 1	9.9278	8.7167	8.79672	7.13997
BnaA01g20390D	xyloglucan endotransglucosylase/hydrolase 11	1.55005	0	0.124633	0
BnaA01g20410D	nodulin MtN21 /EamA-like transporter family protein	0	0	6.85869	2.95819
BnaA01g20420D	non-specific phospholipase C6	4.35882	6.24061	14.8946	10.7864
BnaA01g20450D	alpha/beta-Hydrolases superfamily protein	2.78621	0.910141	1.0869	1.02809
BnaA01g20470D	cell division control 2	8.01459	4.42368	3.53685	5.25438
BnaA01g20480D	serine palmitoyltransferase 1	9.46268	6.85138	5.75931	4.63293
BnaA01g20490D	Sterile alpha motif (SAM) domain-containing protein	0.551784	1.10076	0.921617	0.719403
BnaA01g20510D	Pentatricopeptide repeat (PPR) superfamily protein	1.60562	1.66559	0.402285	0.562319
BnaA01g20520D	Clp ATPase	3.47907	3.21406	4.33079	3.53145
BnaA01g20530D	RNI-like superfamily protein	11.7551	10.6425	11.4441	10.4361
BnaA01g20550D	single-stranded DNA endonuclease family protein	1.02152	0.658322	1.21549	1.07456
BnaA01g20560D	FASCICLIN-like arabinogalactan 2	44.6321	53.081	12.6817	28.705
BnaA01g20600D	ribosomal protein S11-beta	50.0469	49.0282	53.7381	38.8372
BnaA01g20610D	FUNCTIONS IN: molecular_function unknown; INVOLVED IN: biological_process unknown; LOCATED IN: cellular_component unknown; EXPRESSED IN: 23 plant structures; EXPRESSED DURING: 15 growth stages; CONTAINS InterPro DOMAIN/s: Pentatricopeptide repeat (InterPro:IPR002885); BEST Arabidopsis thaliana protein match is: Pentatricopeptide repeat (PPR) superfamily protein (TAIR:AT5G46100.1); Has 40053 Blast…	2.11684	1.2453	2.09795	1.3995
BnaA01g20620D	DHBP synthase RibB-like alpha/beta domain	1.07743	2.02319	2.12164	2.23026
BnaA01g20630D	breast basic conserved 1	21.5585	34.8983	28.8956	20.5404
BnaA01g20640D	Peptidyl-tRNA hydrolase family protein	0.715767	1.00648	1.07763	2.40659
BnaA01g20660D	peroxidase CB	5.97347	16.4815	8.22143	16.6745
BnaA01g20700D	O-acyltransferase (WSD1-like) family protein	1.25427	0.332509	0	0.39912
BnaA01g20710D	O-acyltransferase (WSD1-like) family protein	8.80747	1.79946	0.378923	2.63542
BnaA01g20720D	#N/A	0	0	2.29928	0
BnaA01g20750D	0	6.98502	4.8187	0.892459	5.24878
BnaA01g20800D	0	0.833708	1.14132	1.27041	1.39014
BnaA01g20820D	unknown protein; BEST Arabidopsis thaliana protein match is: unknown protein (TAIR:AT1G22250.1); Has 66 Blast hits to 66 proteins in 11 species: Archae - 0; Bacteria - 0; Metazoa - 0; Fungi - 0; Plants - 66; Viruses - 0; Other Eukaryotes - 0 (source: NCBI BLink).	1.59987	0	0	0
BnaA01g20830D	0	2.16076	1.17956	0.699466	0.168213
BnaA01g20840D	mitogen-activated protein kinase 16	0.135693	1.88096	1.88666	1.65334
BnaA01g20850D	#N/A	2.48144	1.92619	3.56574	2.88467
BnaA01g20860D	0	2.17261	1.71039	1.34094	1.21479
BnaA01g20880D	2-oxoglutarate (2OG) and Fe(II)-dependent oxygenase superfamily protein	0	0	2.17957	0.674888
BnaA01g20890D	branched-chain aminotransferase 3	5.39151	2.95538	10.78	5.34769
BnaA01g20900D	unknown protein; FUNCTIONS IN: molecular_function unknown; INVOLVED IN: biological_process unknown; LOCATED IN: chloroplast thylakoid membrane, Golgi apparatus, plasma membrane, membrane; EXPRESSED IN: 25 plant structures; EXPRESSED DURING: 15 growth stages; BEST Arabidopsis thaliana protein match is: unknown protein (TAIR:AT5G65810.1); Has 64 Blast hits to 64 proteins in 11 species: Archae - 0; …	20.3197	15.7306	12.6001	19.5983
BnaA01g20940D	#N/A	0	2.54386	0.743283	0
BnaA01g20950D	#N/A	14.4358	89.5885	6.76976	26.2439
BnaA01g20970D	BSD domain-containing protein	20.7231	17.6035	15.4728	11.8684
BnaA01g20980D	ARM repeat superfamily protein	4.52372	1.95384	5.91304	5.5602
BnaA01g21040D	casein kinase II, alpha chain 2	22.8708	26.152	30.2506	22.255
BnaA01g21070D	Eukaryotic aspartyl protease family protein	3.35272	3.60535	2.89504	3.99615
BnaA01g21080D	#N/A	19.7622	5.99381	6.88469	12.439
BnaA01g21090D	#N/A	9.98198	1.50733	1.12314	5.839
BnaA01g21120D	CYCLIN D3;3	0.972199	0.26583	3.17336	1.3119
BnaA01g21140D	VIER F-box proteine 2	7.80976	7.36744	6.93929	6.66188
BnaA01g21180D	HXXXD-type acyl-transferase family protein	20.0004	65.0071	15.8484	23.5007
BnaA01g21220D	unknown protein; BEST Arabidopsis thaliana protein match is: unknown protein (TAIR:AT5G67020.1); Has 128 Blast hits to 128 proteins in 39 species: Archae - 0; Bacteria - 46; Metazoa - 0; Fungi - 3; Plants - 76; Viruses - 0; Other Eukaryotes - 3 (source: NCBI BLink).	1.17175	2.67644	8.12036	4.93372
BnaA01g21230D	centrin2	26.3189	18.554	24.5671	19.1413
BnaA01g21250D	Protein of unknown function (DUF1162)	3.10282	3.08599	2.50969	2.6955
BnaA01g21380D	thylakoid lumen 18.3 kDa protein	6.05809	15.8634	6.43996	7.86898
BnaA01g21410D	HSP20-like chaperones superfamily protein	4.3673	5.03462	5.91787	3.52207
BnaA01g21420D	0	0.76564	0	0.47125	3.24444
BnaA01g21440D	alpha/beta-Hydrolases superfamily protein	14.6097	12.1025	14.985	10.2456
BnaA01g21450D	lipoxygenase 1	7.58759	4.01031	11.2712	7.6398
BnaA01g21520D	emp24/gp25L/p24 family/GOLD family protein	7.37919	3.64118	4.30204	5.28387
BnaA01g21560D	ATP phosphoribosyl transferase 1	0.842478	5.11791	4.47602	2.43827
BnaA01g21580D	Basic-leucine zipper (bZIP) transcription factor family protein	0.766012	2.56469	2.89846	2.82207
BnaA01g21600D	#N/A	8.46737	2.39191	3.19575	1.18728
BnaA01g21610D	BEST Arabidopsis thaliana protein match is: methyltransferases (TAIR:AT5G01710.1); Has 93 Blast hits to 93 proteins in 15 species: Archae - 0; Bacteria - 0; Metazoa - 1; Fungi - 0; Plants - 92; Viruses - 0; Other Eukaryotes - 0 (source: NCBI BLink).	4.60289	0	1.01512	0.9654
BnaA01g21630D	0	1.85136	1.81231	1.04857	1.96499
BnaA01g21640D	#N/A	0	3.84344	5.09013	0
BnaA01g21680D	#N/A	0	0.570155	1.27799	0.5734
BnaA01g21690D	Golgi-body localisation protein domain ;RNA pol II promoter Fmp27 protein domain	3.61438	2.38921	1.86483	3.02384
BnaA01g21720D	Phosphoglycerate mutase family protein	3.25006	3.61019	0.517949	1.41667
BnaA01g21730D	F-box family protein	1.43915	1.33213	0.718869	1.21857
BnaA01g21750D	amino acid permease 1	1.74396	7.35152	0.715002	1.08142
BnaA01g21850D	lipases;hydrolases, acting on ester bonds	0.870799	0.692517	1.77376	1.21803
BnaA01g21860D	Ribosomal protein S5 family protein	14.7531	12.5711	14.4296	10.7965
BnaA01g21870D	CW7	2.87052	2.58438	2.10108	3.11685
BnaA01g21880D	mitogen-activated protein kinase homolog 2	0.26888	1.17057	0.815236	0.608348
BnaA01g21890D	dynamin-like 3	3.02418	2.8593	2.78611	2.59227
BnaA01g21980D	aminophospholipid ATPase 3	1.08879	0.525659	0.601266	0.656603
BnaA01g21990D	cofactor assembly of complex C	1.55417	1.81586	0.828687	0.80558
BnaA01g22010D	#N/A	11.0673	10.014	11.0767	7.2983
BnaA01g22030D	SIN3-like 5	2.63546	2.38474	1.9979	2.05484
BnaA01g22040D	pyruvate dehydrogenase complex E1 alpha subunit	10.8839	10.1156	15.0288	9.51469
BnaA01g22050D	Actin-binding FH2 (formin homology 2) family protein	1.1228	1.07354	0.409667	0.452848
BnaA01g22110D	unknown protein; FUNCTIONS IN: molecular_function unknown; INVOLVED IN: N-terminal protein myristoylation; LOCATED IN: cellular_component unknown; EXPRESSED IN: 22 plant structures; EXPRESSED DURING: 13 growth stages; BEST Arabidopsis thaliana protein match is: unknown protein (TAIR:AT1G10530.1); Has 185 Blast hits to 185 proteins in 18 species: Archae - 0; Bacteria - 0; Metazoa - 0; Fungi - 3; P…	4.88004	0.397162	2.21335	1.03024
BnaA01g22120D	nucleobase-ascorbate transporter 7	0	0.124739	1.55041	0.301408
BnaA01g22130D	#N/A	1.59598	0.24471	0	1.41781
BnaA01g22150D	Serine/threonine-protein kinase WNK (With No Lysine)-related	2.01478	0.088709	0	0.428698
BnaA01g22170D	cyclic nucleotide-binding transporter 1	1.4174	0.227955	0	0.583072
BnaA01g22200D	trehalose phosphate synthase	6.18777	6.47677	5.16381	3.0754
BnaA01g22220D	Potassium transporter family protein	1.38179	1.91948	0.788007	0.62532
BnaA01g22230D	pre-mRNA processing ribonucleoprotein binding region-containing protein	4.13513	3.37277	5.01097	2.85963
BnaA01g22240D	ARM repeat superfamily protein	0.672075	1.64962	0.497601	0.650193
BnaA01g22250D	splicing factor PWI domain-containing protein / RNA recognition motif (RRM)-containing protein	13.4371	9.60644	14.1338	11.865
BnaA01g22310D	DC1 domain-containing protein	9.87661	10.0539	21.0209	13.6618
BnaA01g22340D	Dynamin related protein 4C	0.95852	1.17123	0.537286	0.844216
BnaA01g22360D	unknown protein; FUNCTIONS IN: molecular_function unknown; INVOLVED IN: biological_process unknown; LOCATED IN: endomembrane system; EXPRESSED IN: 6 plant structures; EXPRESSED DURING: petal differentiation and expansion stage, E expanded cotyledon stage, D bilateral stage; Has 35333 Blast hits to 34131 proteins in 2444 species: Archae - 798; Bacteria - 22429; Metazoa - 974; Fungi - 991; Plants -…	4.18533	2.6231	2.76589	4.16193
BnaA01g22400D	Dynamin related protein 4C	0	0.452827	6.03536	1.9603
BnaA01g22430D	SWIM zinc finger family protein	1.06531	0.727373	1.66184	1.97357
BnaA01g22440D	UbiA prenyltransferase family protein	0.662344	0.585709	0.803842	1.01168
BnaA01g22480D	RNA polymerase I subunit 43	0.751688	0.764136	0.680019	1.13524
BnaA01g22490D	Leucine-rich repeat protein kinase family protein	0.605374	6.24979	0.283445	1.29648
BnaA01g22510D	#N/A	0	1.80265	0	0
BnaA01g22520D	#N/A	1.16901	0.814945	0	3.31457
BnaA01g22540D	cytochrome B5-like protein	6.08865	4.96868	5.00006	6.63607
BnaA01g22580D	Tetratricopeptide repeat (TPR)-like superfamily protein	8.70083	0.437601	7.00228	3.71183
BnaA01g22600D	S-domain-1 29	0.662836	1.49125	0.0820027	0.932386
BnaA01g22620D	#N/A	1.36203	1.33862	13.5733	21.0751
BnaA01g22650D	germin-like protein 8	3.47825	7.88537	3.34924	6.95873
BnaA01g22670D	photosystem I light harvesting complex gene 3	7.50624	14.1212	3.22024	7.61996
BnaA01g22690D	#N/A	15.5946	19.7386	6.16074	18.7315
BnaA01g22700D	#N/A	202.026	13.6762	16.4036	13.6945
BnaA01g22710D	#N/A	2.80974	2.75901	4.75263	2.85435
BnaA01g22770D	phosphoinositide binding	4.92159	6.03144	5.19628	2.95452
BnaA01g22830D	basic helix-loop-helix (bHLH) DNA-binding superfamily protein	0	0	1.02361	0.262746
BnaA01g22900D	Protein kinase superfamily protein	6.90388	0.08427	0.564956	0.338998
BnaA01g22910D	pentatricopeptide repeat 336	5.11765	4.35542	5.06727	3.36636
BnaA01g22920D	MATE efflux family protein	0.844709	0.63476	0.232365	1.50229
BnaA01g22930D	unknown protein; FUNCTIONS IN: molecular_function unknown; INVOLVED IN: biological_process unknown; LOCATED IN: anchored to plasma membrane, plasma membrane, anchored to membrane; EXPRESSED IN: 23 plant structures; EXPRESSED DURING: 13 growth stages; BEST Arabidopsis thaliana protein match is: unknown protein (TAIR:AT2G30700.1); Has 65 Blast hits to 65 proteins in 12 species: Archae - 0; Bacteria…	3.63292	2.49494	2.18612	3.82665
BnaA01g22940D	Mitochondrial transcription termination factor family protein	1.89742	2.54511	2.72713	1.77921
BnaA01g22950D	Mitochondrial transcription termination factor family protein	1.9792	0.850625	1.88796	1.92119
BnaA01g23010D	syntaxin of plants 32	4.46898	3.11022	5.15567	6.01131
BnaA01g23070D	NSP-interacting kinase 3	1.87493	2.3637	2.84842	2.03618
BnaA01g23100D	U2 snRNP auxilliary factor, large subunit, splicing factor	5.39301	6.40187	6.44866	5.65608
BnaA01g23120D	SNF1-related protein kinase 2.10	2.35636	3.30537	0.694581	1.50321
BnaA01g23140D	ARM repeat superfamily protein	1.79034	1.12544	4.16076	1.97266
BnaA01g23150D	transmembrane nine 1	1.61271	1.07506	1.3387	0.749429
BnaA01g23160D	2Fe-2S ferredoxin-like superfamily protein	26.8494	39.4392	23.3579	18.1511
BnaA01g23170D	iron regulated transporter 3	16.7909	21.0711	15.4018	9.59161
BnaA01g23180D	Protein kinase family protein	1.51143	2.11526	0.962456	2.11138
BnaA01g23200D	dehydratase family	1.40181	1.52284	2.81471	2.34616
BnaA01g23220D	Core-2/I-branching beta-1,6-N-acetylglucosaminyltransferase family protein	12.5759	13.5833	12.5184	11.8396
BnaA01g23260D	#N/A	0	1.19254	0	0
BnaA01g23290D	Zinc knuckle (CCHC-type) family protein	1.0154	0.361287	0.697699	0.213289
BnaA01g23310D	0	17.4276	15.8446	15.9793	12.2824
BnaA01g23340D	Homeodomain-like superfamily protein	5.28405	5.49588	2.81395	2.6899
BnaA01g23390D	putative type 1 membrane protein	5.16757	4.90803	5.74232	4.50662
BnaA01g23420D	Protein kinase superfamily protein	1.12979	1.26129	0.301748	0.661374
BnaA01g23480D	UDP-D-glucuronate 4-epimerase 6	88.1657	47.8817	3.79861	37.4296
BnaA01g23500D	ribosomal protein S19	2.19966	2.24089	2.87791	2.55825
BnaA01g23510D	S-adenosyl-l-homocysteine (SAH) hydrolase 2	120.813	24.3644	7.40738	49.299
BnaA01g23520D	#N/A	11.0194	5.66542	3.09103	3.51105
BnaA01g23540D	Leucine-rich repeat protein kinase family protein	18.0797	16.8036	4.72277	14.8715
BnaA01g23550D	Stress responsive alpha-beta barrel domain protein	14.284	14.1863	14.9711	6.28083
BnaA01g23560D	Tic22-like family protein	4.40998	5.50579	5.51123	2.61505
BnaA01g23600D	basic helix-loop-helix (bHLH) DNA-binding superfamily protein	2.4704	8.92993	1.35749	5.4634
BnaA01g23610D	phragmoplast-associated kinesin-related protein, putative	0.451581	0.457525	1.17732	0.555982
BnaA01g23620D	cyclin dependent kinase group C2	2.5974	3.60366	3.82009	2.70955
BnaA01g23640D	#N/A	1.38312	0	0	0
BnaA01g23660D	Ribosomal RNA processing Brix domain protein	2.68738	5.26031	5.26043	3.46654
BnaA01g23680D	dual specificity protein phosphatase 1	2.02776	4.62282	2.88607	3.2267
BnaA01g23690D	Ubiquitin-like superfamily protein	8.17783	5.24025	3.90239	4.29688
BnaA01g23700D	alpha/beta-Hydrolases superfamily protein	4.91428	4.23053	8.59128	7.15748
BnaA01g23710D	Beta-glucosidase, GBA2 type family protein	1.2553	1.30269	0.800996	1.08412
BnaA01g23730D	#N/A	0	0	0	4.20467
BnaA01g23800D	alpha/beta-Hydrolases superfamily protein	3.7124	2.38335	4.14238	2.53969
BnaA01g23820D	#N/A	77.4809	0	0	20.5967
BnaA01g23850D	Zinc-binding ribosomal protein family protein	35.7397	48.8024	43.7243	42.6648
BnaA01g23880D	casein kinase I-like 10	11.3623	12.1357	6.56503	5.51293
BnaA01g23900D	XB3 ortholog 5 in Arabidopsis thaliana	4.36392	2.33004	0.0524337	1.18815
BnaA01g23920D	Pre-mRNA splicing Prp18-interacting factor	2.77911	2.1443	1.60073	2.19897
BnaA01g24020D	basic helix-loop-helix (bHLH) DNA-binding superfamily protein	0	0.110639	1.03285	0.111269
BnaA01g24030D	Uncharacterised protein family (UPF0497)	1.35988	0.611628	1.71872	0.959949
BnaA01g24150D	TPX2 (targeting protein for Xklp2) protein family	6.35912	4.50713	1.21923	4.68939
BnaA01g24160D	Polyketide cyclase/dehydrase and lipid transport superfamily protein	17.8549	15.5878	15.6644	10.9869
BnaA01g24190D	indole-3-acetic acid inducible 2	3.06685	4.27157	2.62231	2.39083
BnaA01g24250D	CBL-interacting protein kinase 7	3.49142	5.38033	18.2685	8.55558
BnaA01g24260D	0	0	0	3.14287	0.426988
BnaA01g24280D	Pyruvate kinase family protein	3.45793	1.97816	5.36288	5.07978
BnaA01g24310D	unknown protein; EXPRESSED IN: 16 plant structures; EXPRESSED DURING: 10 growth stages; BEST Arabidopsis thaliana protein match is: unknown protein (TAIR:AT1G42430.2).	2.27178	1.25799	2.66157	2.39691
BnaA01g24330D	0	0	0.86953	2.08408	1.08857
BnaA01g24340D	#N/A	0	0	1.76653	0
BnaA01g24360D	ATPase E1-E2 type family protein / haloacid dehalogenase-like hydrolase family protein	0.105633	0.175216	0.92684	3.36571
BnaA01g24370D	RNA polymerase Rpb7-like, N-terminal domain	5.38662	9.90842	13.4245	14.7451
BnaA01g24430D	emp24/gp25L/p24 family/GOLD family protein	2.6998	3.39581	3.11732	2.53872
BnaA01g24440D	Chlorophyll A-B binding family protein	23.0551	56.7831	2.82192	7.32292
BnaA01g24470D	#N/A	6.91447	7.32969	0	1.93596
BnaA01g24480D	#N/A	0.961797	0.960526	0	1.27689
BnaA01g24510D	Kinase interacting (KIP1-like) family protein	6.00647	3.01046	3.68503	4.57696
BnaA01g24530D	Protein kinase superfamily protein	10.5558	8.97711	17.2524	10.4585
BnaA01g24550D	rRNA processing protein-related	8.25733	7.63862	5.23616	4.91726
BnaA01g24610D	#N/A	0	0	1.68766	2.86702
BnaA01g24630D	0	27.1224	43.7028	32.0311	52.6735
BnaA01g24640D	unknown protein; FUNCTIONS IN: molecular_function unknown; INVOLVED IN: biological_process unknown; LOCATED IN: plasma membrane; EXPRESSED IN: 25 plant structures; EXPRESSED DURING: 15 growth stages; BEST Arabidopsis thaliana protein match is: unknown protein (TAIR:AT4G14830.1); Has 77 Blast hits to 77 proteins in 12 species: Archae - 0; Bacteria - 0; Metazoa - 0; Fungi - 0; Plants - 77; Viruses …	3.49618	5.54488	2.75886	1.5576
BnaA01g24650D	unknown protein; INVOLVED IN: biological_process unknown; LOCATED IN: chloroplast stroma, chloroplast, chloroplast envelope; EXPRESSED IN: 24 plant structures; EXPRESSED DURING: 13 growth stages; BEST Arabidopsis thaliana protein match is: unknown protein (TAIR:AT4G14840.1); Has 717 Blast hits to 703 proteins in 179 species: Archae - 14; Bacteria - 134; Metazoa - 141; Fungi - 74; Plants - 209; Vi…	10.2279	12.4634	14.4766	10.155
BnaA01g24690D	FRIGIDA-like protein	67.0394	68.7693	95.1707	79.7221
BnaA01g24700D	imidazoleglycerol-phosphate dehydratase	3.95036	4.85031	7.06437	3.14658
BnaA01g24710D	#N/A	0.76378	0.50413	1.18865	0
BnaA01g24730D	#N/A	100.099	117.616	190.855	83.4651
BnaA01g24750D	thioglucoside glucohydrolase 1	1.14671	0.809406	8.38752	12.3431
BnaA01g24760D	Topoisomerase II-associated protein PAT1	3.065	3.26832	5.13713	4.41761
BnaA01g24770D	Cysteine proteinases superfamily protein	7.65592	3.78806	4.44574	9.7801
BnaA01g24790D	unknown protein; BEST Arabidopsis thaliana protein match is: unknown protein (TAIR:AT3G22235.2); Has 177 Blast hits to 177 proteins in 14 species: Archae - 0; Bacteria - 0; Metazoa - 0; Fungi - 0; Plants - 177; Viruses - 0; Other Eukaryotes - 0 (source: NCBI BLink).	1.13594	0.373507	0.715774	0.849327
BnaA01g24800D	#N/A	31.5212	32.483	40.4985	18.8775
BnaA01g24820D	Pyridoxal phosphate (PLP)-dependent transferases superfamily protein	13.4369	23.243	7.73469	15.939
BnaA01g24850D	#N/A	0.36826	2.07387	0	0.774555
BnaA01g24870D	N-terminal nucleophile aminohydrolases (Ntn hydrolases) superfamily protein	13.824	15.2542	14.6106	9.52002
BnaA01g24890D	#N/A	0.415157	1.02537	0.300895	0.927807
BnaA01g24900D	#N/A	10.7873	12.0559	8.54807	14.9838
BnaA01g24930D	#N/A	4.65964	15.7181	9.12236	7.79564
BnaA01g24940D	MATE efflux family protein	0.08803	0.989887	18.3092	9.90965
BnaA01g24970D	LORELEI-LIKE-GPI-ANCHORED PROTEIN 1	2.33424	1.09899	0	0
BnaA01g24980D	#N/A	3.3451	0	0.41178	0
BnaA01g25000D	#N/A	0.36962	1.0898	4.69339	0.738741
BnaA01g25020D	histidine-containing phosphotransmitter 1	0	0.459261	7.075	2.05866
BnaA01g25140D	2-oxoglutarate (2OG) and Fe(II)-dependent oxygenase superfamily protein	0	1.34262	0.16502	0.455063
BnaA01g25190D	DOF zinc finger protein 2	2.20888	2.50301	0.147408	2.57511
BnaA01g25270D	RNA-binding (RRM/RBD/RNP motifs) family protein	15.0866	17.5304	18.2365	17.2031
BnaA01g25280D	#N/A	23.606	34.3524	33.7784	28.2948
BnaA01g25290D	proton gradient regulation 7	5.07635	6.6471	10.9059	6.20202
BnaA01g25300D	O-fucosyltransferase family protein	17.8752	17.0735	10.139	12.2022
BnaA01g25320D	ZIM-like 1	1.81169	1.38944	2.53103	1.39993
BnaA01g25330D	Pyridoxamine 5'-phosphate oxidase family protein	1.63967	1.09366	3.57194	3.02035
BnaA01g25340D	Galactose oxidase/kelch repeat superfamily protein	7.70702	5.63694	2.72989	7.44205
BnaA01g25350D	purin 7	1.50132	1.2041	3.72194	1.80692
BnaA01g25360D	RNA-binding (RRM/RBD/RNP motifs) family protein	0.439209	0.882537	1.44365	1.79141
BnaA01g25370D	RNA-dependent RNA polymerase family protein	2.4249	1.39173	1.6556	1.68779
BnaA01g25380D	0	0.73228	0.888555	2.03534	0.878647
BnaA01g25390D	Transducin/WD40 repeat-like superfamily protein	6.12141	4.62876	7.15476	6.73401
BnaA01g25400D	photosystem II subunit T	42.4572	109.73	17.9141	51.5231
BnaA01g25490D	translocation protein-related	5.3132	7.07085	6.297	6.76943
BnaA01g25500D	nuclear factor Y, subunit A9	1.86423	1.0664	1.0054	1.42996
BnaA01g25510D	unknown protein; FUNCTIONS IN: molecular_function unknown; INVOLVED IN: biological_process unknown; LOCATED IN: cellular_component unknown; BEST Arabidopsis thaliana protein match is: unknown protein (TAIR:AT1G51355.1); Has 66 Blast hits to 66 proteins in 10 species: Archae - 0; Bacteria - 0; Metazoa - 0; Fungi - 0; Plants - 66; Viruses - 0; Other Eukaryotes - 0 (source: NCBI BLink).	0	0	4.08401	2.38157
BnaA01g25520D	Histone superfamily protein	0	0	1.16325	0
BnaA01g25550D	Transducin/WD40 repeat-like superfamily protein	0.934763	0.936843	1.94013	1.0749
BnaA01g25590D	0	2.06409	3.283	1.40596	0.777648
BnaA01g25600D	histone H2A 13	2.65671	4.7831	50.4543	14.3781
BnaA01g25670D	ubiquitin-conjugating enzyme19	3.60245	4.29056	4.46532	6.01062
BnaA01g25680D	T-complex protein 1 alpha subunit	3.72403	3.69437	3.19391	2.99085
BnaA01g25720D	translocase of the outer mitochondrial membrane 40	0.607136	0.725747	1.45857	1.32043
BnaA01g25730D	unknown protein; INVOLVED IN: biological_process unknown; LOCATED IN: chloroplast stroma, chloroplast; EXPRESSED IN: 23 plant structures; EXPRESSED DURING: 13 growth stages; Has 118 Blast hits to 118 proteins in 41 species: Archae - 0; Bacteria - 42; Metazoa - 0; Fungi - 0; Plants - 56; Viruses - 0; Other Eukaryotes - 20 (source: NCBI BLink).	8.91553	5.90059	7.27597	7.13177
BnaA01g25770D	RING/U-box superfamily protein	5.83109	4.85792	7.97342	4.89382
BnaA01g25780D	unknown protein; FUNCTIONS IN: molecular_function unknown; INVOLVED IN: biological_process unknown; LOCATED IN: chloroplast; EXPRESSED IN: 23 plant structures; EXPRESSED DURING: 13 growth stages; CONTAINS InterPro DOMAIN/s: Protein of unknown function DUF3067 (InterPro:IPR021420); Has 276 Blast hits to 276 proteins in 83 species: Archae - 0; Bacteria - 112; Metazoa - 0; Fungi - 2; Plants - 59; Vi…	4.87608	4.65917	2.21483	1.56376
BnaA01g25790D	RING/U-box superfamily protein	2.09437	1.14967	1.57481	1.9131
BnaA01g25800D	unknown protein; Has 84 Blast hits to 64 proteins in 35 species: Archae - 0; Bacteria - 0; Metazoa - 31; Fungi - 0; Plants - 24; Viruses - 0; Other Eukaryotes - 29 (source: NCBI BLink).	3.55818	5.31862	2.44865	3.14778
BnaA01g25810D	SART-1 family	3.89281	5.13392	6.73063	5.53761
BnaA01g25860D	Phototropic-responsive NPH3 family protein	2.51288	12.5524	0.270106	1.08868
BnaA01g25880D	cell elongation protein / DWARF1 / DIMINUTO (DIM)	17.8511	19.041	16.9681	14.6827
BnaA01g25890D	Protein of unknown function (DUF177)	0.242781	1.44223	0.141484	0.606129
BnaA01g25900D	eukaryotic initiation factor 4A-III	3.52023	3.24308	5.02634	2.9513
BnaA01g25910D	P-loop containing nucleoside triphosphate hydrolases superfamily protein	2.18744	2.4771	3.43448	2.73278
BnaA01g25920D	P-loop containing nucleoside triphosphate hydrolases superfamily protein	3.59458	3.10776	4.52959	4.42264
BnaA01g25950D	#N/A	11.5086	11.8763	4.4032	8.64012
BnaA01g25960D	Ribosomal protein S10p/S20e family protein	77.3155	113.579	121.541	76.6094
BnaA01g25990D	magnesium transporter 4	1.35971	1.71827	2.08083	1.80561
BnaA01g26000D	unknown protein; FUNCTIONS IN: molecular_function unknown; INVOLVED IN: biological_process unknown; LOCATED IN: cellular_component unknown; Has 10 Blast hits to 10 proteins in 5 species: Archae - 0; Bacteria - 0; Metazoa - 0; Fungi - 0; Plants - 10; Viruses - 0; Other Eukaryotes - 0 (source: NCBI BLink).	0	0	1.14711	0
BnaA01g26020D	Transducin/WD40 repeat-like superfamily protein	3.43059	5.01555	5.63009	4.96443
BnaA01g26030D	zinc-finger protein 2	1.11264	2.67604	0.918462	1.15117
BnaA01g26040D	Family of unknown function (DUF566)	5.00539	3.79452	2.36953	4.78153
BnaA01g26050D	Amino acid permease family protein	2.44693	2.40856	1.69414	1.5754
BnaA01g26060D	#N/A	77.1189	34.1351	75.3947	32.104
BnaA01g26070D	Protein of unknown function (DUF620)	6.61028	7.34384	7.57957	5.34051
BnaA01g26090D	Homeodomain-like protein with RING/FYVE/PHD-type zinc finger domain	2.52235	1.64347	3.29823	2.90515
BnaA01g26100D	#N/A	0.265327	0	2.69489	0.399174
BnaA01g26130D	PTEN 2	2.32828	1.91402	1.66774	3.00791
BnaA01g26140D	Granulin repeat cysteine protease family protein	11.2379	8.20662	4.83252	5.48975
BnaA01g26180D	plant U-box 25	1.03086	0.522493	1.74898	1.67353
BnaA01g26190D	Zinc finger (CCCH-type) family protein	1.1421	1.02182	1.23022	0.820497
BnaA01g26200D	ABRE binding factor 4	5.72269	2.96467	4.57045	3.27998
BnaA01g26220D	Galactose oxidase/kelch repeat superfamily protein	2.5592	1.57459	1.94996	1.08056
BnaA01g26230D	presequence protease 1	2.20325	2.19417	2.64079	2.17247
BnaA01g26270D	Protein kinase superfamily protein	3.73089	2.9891	3.20165	3.11082
BnaA01g26320D	Leucine-rich repeat (LRR) family protein	3.51308	0.468541	0.909896	0.408313
BnaA01g26330D	AP2/B3-like transcriptional factor family protein	6.84014	7.48015	6.38686	4.35495
BnaA01g26430D	polyol/monosaccharide transporter 5	1.21099	2.11718	3.27307	3.40014
BnaA01g26470D	RAB GTPase homolog G3F	17.8502	15.8696	13.1639	11.7714
BnaA01g26480D	Protein kinase superfamily protein	2.01615	0.584117	0.393094	0.438674
BnaA01g26490D	FUNCTIONS IN: molecular_function unknown; INVOLVED IN: biological_process unknown; LOCATED IN: chloroplast; EXPRESSED IN: 22 plant structures; EXPRESSED DURING: 13 growth stages; CONTAINS InterPro DOMAIN/s: Isy1-like splicing (InterPro:IPR009360); Has 1147 Blast hits to 965 proteins in 236 species: Archae - 12; Bacteria - 13; Metazoa - 351; Fungi - 230; Plants - 49; Viruses - 9; Other Eukaryotes …	1.22097	0.413959	0.875513	0.316837
BnaA01g26500D	actin 2	19.2894	16.828	11.0995	8.09311
BnaA01g26530D	Lycopene beta/epsilon cyclase protein	1.39853	0.717155	1.82328	1.69879
BnaA01g26540D	Autophagy-related protein 13	2.2928	1.08095	1.2456	0.90938
BnaA01g26550D	with no lysine (K) kinase 6	2.9919	2.31722	1.74561	2.17596
BnaA01g26560D	Ribosomal protein L7Ae/L30e/S12e/Gadd45 family protein	35.3424	55.849	53.7135	27.4065
BnaA01g26600D	plant glycogenin-like starch initiation protein 1	0	0.0558485	3.2248	1.41658
BnaA01g26630D	Zinc finger C-x8-C-x5-C-x3-H type family protein	0.904227	0.545346	2.55791	1.69168
BnaA01g26650D	P-loop containing nucleoside triphosphate hydrolases superfamily protein	0.841787	0.722517	1.64775	0.58835
BnaA01g26670D	Nucleic acid-binding, OB-fold-like protein	1.56737	0.283463	2.6598	1.97408
BnaA01g26720D	Eukaryotic aspartyl protease family protein	63.0464	63.7156	16.8506	26.5616
BnaA01g26730D	CCAAT-displacement protein alternatively spliced product	6.79799	5.32242	5.28674	5.70907
BnaA01g26740D	aluminum-activated malate transporter 9	2.94903	3.38506	5.58974	3.93566
BnaA01g26750D	Complex I subunit NDUFS6	13.9263	18.4322	34.1711	19.2449
BnaA01g26770D	CRS1 / YhbY (CRM) domain-containing protein	1.47118	1.47199	2.92041	2.1577
BnaA01g26780D	sequence-specific DNA binding transcription factors;sequence-specific DNA binding	6.17207	7.50555	8.50865	8.22926
BnaA01g26800D	Plant protein of unknown function (DUF639)	1.00367	0.478673	2.06067	0.773847
BnaA01g26820D	zinc finger protein-related	2.16763	1.59681	2.15151	2.10956
BnaA01g26840D	0	3.69577	5.852	5.10465	4.82683
BnaA01g26860D	TCP-1/cpn60 chaperonin family protein	5.80386	6.30619	6.73281	5.12905
BnaA01g26890D	0	2.60799	3.14787	1.6287	4.25086
BnaA01g26920D	#N/A	2.1677	0.477004	0.248967	2.38866
BnaA01g26950D	peroxin 3-1	5.29339	4.06049	5.71756	4.32421
BnaA01g26980D	receptor for activated C kinase 1C	33.856	27.8412	42.2941	27.2406
BnaA01g26990D	nuclear RNA polymerase D2A	1.43905	1.01628	0	0.383915
BnaA01g27000D	B-S glucosidase 44	8.02139	39.9581	12.0438	22.5514
BnaA01g27010D	B-S glucosidase 44	0	0.198444	1.63665	1.21922
BnaA01g27080D	Nucleic acid-binding, OB-fold-like protein	1.89091	2.55152	1.3114	2.16449
BnaA01g27090D	winged-helix DNA-binding transcription factor family protein	13.5828	16.1624	34.7417	18.8689
BnaA01g27100D	HAL3-like protein A	2.33902	1.86237	2.07799	2.16495
BnaA01g27120D	#N/A	0	0	9.3129	8.8567
BnaA01g27130D	Galactose mutarotase-like superfamily protein	11.7423	7.74976	15.7353	10.3894
BnaA01g27150D	Surfeit locus 1 cytochrome c oxidase biogenesis protein	2.55796	1.46522	0.972263	1.28911
BnaA01g27160D	0	6.82822	6.38253	6.68109	4.54733
BnaA01g27170D	jasmonate-zim-domain protein 3	5.73155	9.59211	5.09936	8.30063
BnaA01g27190D	Cupredoxin superfamily protein	0.153247	1.29313	2.25974	1.48799
BnaA01g27290D	ubiquitin protein ligase 6	0.952272	0.951712	0.826773	1.18743
BnaA01g27300D	heat stable protein 1	2.47164	3.40714	3.05736	2.6289
BnaA01g27320D	Translation elongation factor EF1B/ribosomal protein S6 family protein	15.5204	13.0582	17.2492	19.9249
BnaA01g27350D	Plant invertase/pectin methylesterase inhibitor superfamily protein	0	1.7204	0	0.218512
BnaA01g27360D	unknown protein; BEST Arabidopsis thaliana protein match is: unknown protein (TAIR:AT1G02380.1); Has 35333 Blast hits to 34131 proteins in 2444 species: Archae - 798; Bacteria - 22429; Metazoa - 974; Fungi - 991; Plants - 531; Viruses - 0; Other Eukaryotes - 9610 (source: NCBI BLink).	1.65633	0.422394	0.203576	1.25492
BnaA01g27390D	#N/A	0	0	1.08115	0
BnaA01g27410D	#N/A	4.34723	5.23772	1.8594	3.44416
BnaA01g27420D	Protein phosphatase 2C family protein	9.34905	9.45006	8.86772	8.31434
BnaA01g27460D	Adenine nucleotide alpha hydrolases-like superfamily protein	61.9493	45.0454	72.6215	73.0797
BnaA01g27470D	ubiquitin-conjugating enzyme 32	11.1629	8.78697	7.9219	6.96005
BnaA01g27490D	F-box and associated interaction domains-containing protein	1.23356	0.474503	0.264175	0.389147
BnaA01g27520D	pentatricopeptide (PPR) domain protein 40	1.11778	0.806387	1.2536	0.775332
BnaA01g27530D	GATA transcription factor 17	0	0	1.14314	0
BnaA01g27540D	COBRA-like protein 8 precursor	1.40141	2.06244	1.11448	1.6668
BnaA01g27550D	P-loop containing nucleoside triphosphate hydrolases superfamily protein	4.08067	3.33754	4.19928	3.16444
BnaA01g27570D	ethylene-responsive element binding protein	31.8491	63.4702	10.6927	9.15115
BnaA01g27580D	Tetratricopeptide repeat (TPR)-like superfamily protein	18.1134	12.3552	12.2218	12.4337
BnaA01g27600D	CONTAINS InterPro DOMAIN/s: Non-SMC condensin II complex, subunit H2-like (InterPro:IPR009378); Has 249 Blast hits to 211 proteins in 82 species: Archae - 0; Bacteria - 0; Metazoa - 145; Fungi - 8; Plants - 30; Viruses - 0; Other Eukaryotes - 66 (source: NCBI BLink).	0.56006	1.42736	0.273537	0.348889
BnaA01g27660D	Fumarylacetoacetate (FAA) hydrolase family	1.25335	2.10698	2.75371	3.46042
BnaA01g27690D	Transducin/WD40 repeat-like superfamily protein	1.0144	0.428868	1.44881	1.83019
BnaA01g27710D	translationally controlled tumor protein	1056.5	1181.48	633.634	530.657
BnaA01g27720D	P-loop containing nucleoside triphosphate hydrolases superfamily protein	5.8754	4.37135	5.12342	5.30877
BnaA01g27770D	phytochrome-associated protein 1	0.0995977	0.195771	1.60421	0.393772
BnaA01g27800D	pyrimidine 1	5.68164	4.95505	4.47084	5.6494
BnaA01g27820D	#N/A	28.1586	30.8149	25.5173	14.7383
BnaA01g27850D	cyclic nucleotide-binding transporter 1	1.51394	1.3216	0.103598	1.08088
BnaA01g27880D	#N/A	3.71333	2.65231	4.27291	2.24046
BnaA01g27970D	#N/A	0	0	2.39998	0
BnaA01g27990D	ribosomal protein L3 plastid	4.50623	2.58883	2.73094	2.65583
BnaA01g28070D	myrosinase-binding protein 2	1.9927	1.82438	6.91699	2.18027
BnaA01g28120D	delta tonoplast integral protein	1.64131	7.22729	8.5392	11.1269
BnaA01g28130D	Predicted eukaryotic LigT	2.27526	0.268283	0.105881	0.565087
BnaA01g28140D	unknown protein; Has 97 Blast hits to 97 proteins in 15 species: Archae - 0; Bacteria - 8; Metazoa - 0; Fungi - 0; Plants - 36; Viruses - 0; Other Eukaryotes - 53 (source: NCBI BLink).	4.0146	3.97781	2.96279	4.13392
BnaA01g28170D	AMP-dependent synthetase and ligase family protein	0.915964	1.04771	2.12241	1.55369
BnaA01g28200D	photosystem I subunit H-1	3.35264	15.4352	1.74233	6.26222
BnaA01g28220D	RING/U-box superfamily protein	1.11546	0.66577	0.919849	0.938921
BnaA01g28250D	ATP binding microtubule motor family protein	4.71702	2.49004	6.33641	4.25951
BnaA01g28260D	pyridoxine biosynthesis 1.2	5.91865	6.35379	3.29904	4.11275
BnaA01g28310D	sulfate transporter 3;4	0.554295	1.31499	7.78596	4.38613
BnaA01g28330D	Coatomer, beta' subunit	10.228	5.58946	6.25421	6.84839
BnaA01g28350D	nuclear factor Y, subunit B3	0.551357	0.363922	1.52188	1.09798
BnaA01g28360D	Pentatricopeptide repeat (PPR) superfamily protein	0.608771	1.22005	0.902545	0.614612
BnaA01g28370D	Phox (PX) domain-containing protein	3.0647	2.67709	2.41913	2.44958
BnaA01g28390D	unknown protein; FUNCTIONS IN: molecular_function unknown; INVOLVED IN: biological_process unknown; LOCATED IN: chloroplast; EXPRESSED IN: 23 plant structures; EXPRESSED DURING: 13 growth stages; Has 26 Blast hits to 26 proteins in 10 species: Archae - 0; Bacteria - 0; Metazoa - 0; Fungi - 0; Plants - 26; Viruses - 0; Other Eukaryotes - 0 (source: NCBI BLink).	4.65995	2.79116	3.41342	2.98246
BnaA01g28400D	Protein kinase superfamily protein	0.178596	0.878021	1.13549	0.536304
BnaA01g28410D	WUS-interacting protein 2	4.80273	3.51531	3.71875	2.64228
BnaA01g28450D	ATP binding microtubule motor family protein	0.996743	1.02703	0.757477	0.897767
BnaA01g28460D	cysteine-type peptidases;cysteine-type peptidases	1.77565	3.12217	0	1.45281
BnaA01g28500D	methyl-CPG-binding domain 11	11.5032	7.21793	11.589	7.1889
BnaA01g28530D	phospholipase D alpha 1	76.1117	61.3664	33.8864	43.0024
BnaA01g28550D	Peptidase S24/S26A/S26B/S26C family protein	31.0633	26.0729	20.2711	27.5008
BnaA01g28580D	Single hybrid motif superfamily protein	2.78634	4.07719	4.55233	3.99576
BnaA01g28590D	0	0	0.775535	20.3383	7.94437
BnaA01g28610D	glutaredoxin 4	6.26649	6.749	10.3492	5.58564
BnaA01g28620D	alpha/beta-Hydrolases superfamily protein	0	1.76618	10.0178	4.65318
BnaA01g28640D	unknown protein; Has 25732 Blast hits to 16979 proteins in 961 species: Archae - 144; Bacteria - 1801; Metazoa - 12681; Fungi - 1868; Plants - 912; Viruses - 94; Other Eukaryotes - 8232 (source: NCBI BLink).	0	0	2.57119	0.905404
BnaA01g28660D	2-oxoglutarate (2OG) and Fe(II)-dependent oxygenase superfamily protein	0	0.209829	1.32843	0.89918
BnaA01g28690D	0	15.2832	8.64377	18.9212	18.3372
BnaA01g28710D	NAC domain containing protein 2	7.67765	7.15761	1.26602	2.39762
BnaA01g28760D	VQ motif-containing protein	3.54965	9.61507	1.21991	2.90272
BnaA01g28790D	Core-2/I-branching beta-1,6-N-acetylglucosaminyltransferase family protein	5.71801	5.55522	6.15723	21.4699
BnaA01g28800D	SPA1-related 3	1.00072	0.559804	0.326237	0.533952
BnaA01g28820D	unknown protein; Has 50 Blast hits to 50 proteins in 16 species: Archae - 0; Bacteria - 0; Metazoa - 7; Fungi - 0; Plants - 43; Viruses - 0; Other Eukaryotes - 0 (source: NCBI BLink).	1.60246	2.53841	1.12879	0.639861
BnaA01g28840D	#N/A	0.0952797	0	1.35484	0.475039
BnaA01g28850D	ubiquitin-conjugating enzyme 25	5.44639	6.38213	6.86641	8.05595
BnaA01g28880D	silencing defective 5	0.551181	1.10752	1.78785	1.76196
BnaA01g28910D	Ribosomal RNA processing Brix domain protein	1.18109	0.801985	1.3442	0.366378
BnaA01g28970D	ethylene responsive element binding factor 4	4.48902	0.612711	3.08006	2.19378
BnaA01g28980D	chloroplast 30S ribosomal protein S20, putative	7.51616	16.1849	11.9951	6.29129
BnaA01g28990D	NAC (No Apical Meristem) domain transcriptional regulator superfamily protein	0.35539	2.82856	0	0.960416
BnaA01g29000D	unknown protein; BEST Arabidopsis thaliana protein match is: unknown protein (TAIR:AT1G53180.1); Has 47 Blast hits to 47 proteins in 15 species: Archae - 0; Bacteria - 0; Metazoa - 13; Fungi - 0; Plants - 30; Viruses - 0; Other Eukaryotes - 4 (source: NCBI BLink).	0.170085	1.6986	0	0.257777
BnaA01g29020D	RAB GTPase homolog A1G	12.0245	13.4006	13.5388	6.79634
BnaA01g29050D	TCP family transcription factor 4	9.70634	5.2075	1.04728	3.06079
BnaA01g29060D	cobalt ion binding	0.97487	0.621719	0.24326	1.51597
BnaA01g29080D	Peptide-N4-(N-acetyl-beta-glucosaminyl)asparagine amidase A protein	14.962	10.6756	7.28194	10.3031
BnaA01g29090D	#N/A	1.71576	1.34853	2.05994	0.529211
BnaA01g29170D	BED zinc finger ;hAT family dimerisation domain	1.49908	1.04389	1.26089	1.37322
BnaA01g29180D	rhamnose biosynthesis 3	2.33381	1.74575	1.24447	1.98822
BnaA01g29230D	MAP kinase 19	18.8338	19.3928	5.95353	13.3546
BnaA01g29270D	cytochrome P450, family 72, subfamily A, polypeptide 7	1.81367	0.620011	2.1106	0.577085
BnaA01g29290D	Calcium-dependent lipid-binding (CaLB domain) family protein	1.92159	0.720628	1.79639	1.09243
BnaA01g29300D	unknown protein; Has 6 Blast hits to 6 proteins in 3 species: Archae - 0; Bacteria - 0; Metazoa - 0; Fungi - 0; Plants - 6; Viruses - 0; Other Eukaryotes - 0 (source: NCBI BLink).	3.19294	1.04029	7.3151	1.0372
BnaA01g29400D	#N/A	3.31709	2.43511	2.05823	2.70469
BnaA01g29410D	Aldolase-type TIM barrel family protein	3.30203	8.01365	1.74469	4.66493
BnaA01g29420D	Aldolase-type TIM barrel family protein	6.96285	19.1549	4.60136	10.2572
BnaA01g29430D	Nucleotide/sugar transporter family protein	3.6019	2.99059	4.32898	4.49452
BnaA01g29450D	Protein kinase superfamily protein	28.1798	6.39064	1.4243	11.1187
BnaA01g29460D	STRUBBELIG-receptor family 7	10.9438	9.41083	7.50374	12.9852
BnaA01g29470D	pectin methylesterase 3	91.8694	61.335	77.772	85.8143
BnaA01g29490D	related to AP2 2	12.521	13.2234	10.7299	8.41809
BnaA01g29500D	GDSL-like Lipase/Acylhydrolase superfamily protein	2.30022	6.10238	1.66034	1.31124
BnaA01g29510D	Phosphoinositide phosphatase family protein	0.587186	1.06849	0.222202	0.547932
BnaA01g29520D	Chaperone DnaJ-domain superfamily protein	8.87155	16.1375	5.89804	13.197
BnaA01g29540D	Dormancy/auxin associated family protein	1.73385	0	0	0
BnaA01g29560D	Aldolase-type TIM barrel family protein	9.68727	13.8141	1.06094	4.94064
BnaA01g29570D	sequence-specific DNA binding transcription factors	3.38617	2.78928	2.35464	1.73398
BnaA01g29580D	Aldolase-type TIM barrel family protein	0.905441	5.14873	1.765	1.54416
BnaA01g29590D	FUNCTIONS IN: molecular_function unknown; INVOLVED IN: transport; LOCATED IN: nuclear pore; EXPRESSED IN: 23 plant structures; EXPRESSED DURING: 13 growth stages; CONTAINS InterPro DOMAIN/s: Nuclear pore protein 84/107 (InterPro:IPR007252); Has 271 Blast hits to 268 proteins in 107 species: Archae - 0; Bacteria - 0; Metazoa - 138; Fungi - 69; Plants - 52; Viruses - 0; Other Eukaryotes - 12 (sourc…	1.39919	1.13237	1.60645	0.807921
BnaA01g29600D	Small nuclear ribonucleoprotein family protein	2.6888	2.49676	5.08981	4.96932
BnaA01g29610D	Mono-/di-acylglycerol lipase, N-terminal;Lipase, class 3	2.52412	2.36071	3.16426	4.60349
BnaA01g29650D	nuclear factor Y, subunit A6	1.37736	0.721342	0.0708637	0.57848
BnaA01g29660D	CTC-interacting domain 4	14.3432	10.3657	13.0004	13.5707
BnaA01g29670D	#N/A	10.3687	0	12.7919	8.23505
BnaA01g29680D	DZC (Disease resistance/zinc finger/chromosome condensation-like region) domain containing protein	0.303479	1.012	6.27472	3.27846
BnaA01g29690D	Kinase-related protein of unknown function (DUF1296)	4.11524	5.23437	9.73155	8.22424
BnaA01g29700D	unknown protein; BEST Arabidopsis thaliana protein match is: unknown protein (TAIR:AT1G54200.1); Has 1485 Blast hits to 418 proteins in 98 species: Archae - 0; Bacteria - 6; Metazoa - 246; Fungi - 61; Plants - 107; Viruses - 6; Other Eukaryotes - 1059 (source: NCBI BLink).	6.08123	14.5001	22.9075	21.0541
BnaA01g29710D	#N/A	1.32483	1.97292	2.50099	2.01435
BnaA01g29770D	eukaryotic translation initiation factor 4A1	49.105	46.841	54.1388	42.4006
BnaA01g29820D	unknown protein; FUNCTIONS IN: molecular_function unknown; INVOLVED IN: biological_process unknown; LOCATED IN: endoplasmic reticulum; EXPRESSED IN: 25 plant structures; EXPRESSED DURING: 15 growth stages; BEST Arabidopsis thaliana protein match is: unknown protein (TAIR:AT1G55546.1); Has 49 Blast hits to 49 proteins in 14 species: Archae - 0; Bacteria - 0; Metazoa - 0; Fungi - 0; Plants - 48; Vi…	6.00336	6.89541	10.6349	7.70983
BnaA01g29830D	SKU5 similar 13	58.5642	2.73638	12.0748	5.84387
BnaA01g29840D	SKU5 similar 12	1.701	0.110848	0.296201	0
BnaA01g29850D	WPP domain interacting protein 3	53.9246	28.2165	56.9789	67.8321
BnaA01g29860D	#N/A	3.8226	0	4.65254	1.30339
BnaA01g29870D	cation exchanger 2	8.60361	7.72178	6.47082	15.1352
BnaA01g29880D	#N/A	20.3901	36.5819	31.8916	17.1107
BnaA01g29890D	regulatory protein RecX family protein	5.68593	6.2602	9.78774	7.69864
BnaA01g29900D	WW domain-containing protein	4.26436	3.88295	6.58978	7.139
BnaA01g29910D	RNA-binding (RRM/RBD/RNP motifs) family protein	5.92652	3.95347	7.40671	7.14903
BnaA01g29920D	GBF-interacting protein 1	8.4598	8.66494	10.5787	10.7995
BnaA01g29940D	Cwf15 / Cwc15 cell cycle control family protein	32.3855	25.6619	34.0715	26.452
BnaA01g29990D	Tetratricopeptide repeat (TPR)-like superfamily protein	3.05726	0.630157	2.20542	1.55534
BnaA01g30020D	Ribosomal protein S10p/S20e family protein	6.03979	9.9239	9.61459	8.84747
BnaA01g30030D	multidrug resistance-associated protein 8	0.857677	0	0.897977	1.36789
BnaA01g30050D	multidrug resistance-associated protein 3	4.75787	0	0.639926	0.437025
BnaA01g30080D	Polyketide cyclase/dehydrase and lipid transport superfamily protein	1.40924	1.27903	2.32497	1.16158
BnaA01g30090D	evolutionarily conserved C-terminal region 5	25.3715	29.5311	21.2473	23.7394
BnaA01g30100D	Major facilitator superfamily protein	2.44634	4.17465	2.46762	2.41183
BnaA01g30110D	myb-like HTH transcriptional regulator family protein	5.2332	9.09069	2.62681	4.42395
BnaA01g30130D	alpha 1,4-glycosyltransferase family protein	2.12409	0	0.103923	0.399699
BnaA01g30140D	hAT transposon superfamily protein	0.162084	0.552395	1.08453	0.736545
BnaA01g30150D	histone acetyltransferase of the CBP family 5	0.912099	0.960716	1.61478	1.17304
BnaA01g30160D	#N/A	17.3759	17.9081	8.59172	11.9662
BnaA01g30170D	SAUR-like auxin-responsive protein family	0	0	1.19526	0.44406
BnaA01g30180D	Trypsin family protein	16.0214	17.3731	17.5025	18.8666
BnaA01g30190D	Lojap-related protein	8.02436	7.06381	8.2186	7.33106
BnaA01g30200D	0	67.8225	88.4377	63.8082	61.4682
BnaA01g30210D	SBP (S-ribonuclease binding protein) family protein	5.86948	14.6921	13.1461	10.1026
BnaA01g30240D	activator of spomin::LUC2	4.59424	9.37557	65.6884	34.9411
BnaA01g30250D	Plant invertase/pectin methylesterase inhibitor superfamily protein	0.8104	3.18587	0	0
BnaA01g30270D	Ribosomal protein S10p/S20e family protein	0.912813	6.30325	0.53109	0
BnaA01g30280D	unknown protein; BEST Arabidopsis thaliana protein match is: unknown protein (TAIR:AT5G56120.1); Has 70 Blast hits to 70 proteins in 12 species: Archae - 0; Bacteria - 0; Metazoa - 0; Fungi - 0; Plants - 70; Viruses - 0; Other Eukaryotes - 0 (source: NCBI BLink).	0	0	1.42121	1.0567
BnaA01g30290D	#N/A	0	0	2.03417	0.383915
BnaA01g30320D	phosphoglycerate kinase 1	67.2178	102.167	39.7961	50.9134
BnaA01g30330D	CONTAINS InterPro DOMAIN/s: Defective-in-cullin neddylation protein (InterPro:IPR014764), Protein of unknown function DUF298 (InterPro:IPR005176), UBA-like (InterPro:IPR009060); BEST Arabidopsis thaliana protein match is: Domain of unknown function (DUF298) (TAIR:AT1G15860.2); Has 857 Blast hits to 855 proteins in 202 species: Archae - 0; Bacteria - 0; Metazoa - 482; Fungi - 154; Plants - 139; Vi…	0.219424	1.01759	0.70825	1.13688
BnaA01g30340D	Homeodomain-like superfamily protein	0.67522	5.85254	145.861	96.2982
BnaA01g30370D	Eukaryotic aspartyl protease family protein	2.18399	1.06894	0.479597	0.784782
BnaA01g30380D	AGC kinase 1.5	1.59924	0	0.057902	0
BnaA01g30390D	Acid phosphatase/vanadium-dependent haloperoxidase-related protein	2.27083	3.28709	3.26725	2.32141
BnaA01g30430D	RNA binding (RRM/RBD/RNP motifs) family protein	2.36958	1.82692	2.99638	2.38504
BnaA01g30440D	#N/A	5.83401	6.81011	3.52971	5.4941
BnaA01g30450D	Protein phosphatase 2C family protein	7.27087	2.10314	4.07332	5.05252
BnaA01g30460D	Leucine-rich repeat (LRR) family protein	20.6074	35.577	2.31445	13.487
BnaA01g30470D	nudix hydrolase homolog 16	1.35441	0.858001	3.08098	0.817384
BnaA01g30480D	unknown protein; INVOLVED IN: biological_process unknown; LOCATED IN: chloroplast; Has 50 Blast hits to 41 proteins in 15 species: Archae - 0; Bacteria - 0; Metazoa - 2; Fungi - 0; Plants - 43; Viruses - 0; Other Eukaryotes - 5 (source: NCBI BLink).	1.36874	1.2445	0.765294	0.991103
BnaA01g30490D	0	36.6915	33.185	5.5628	16.1581
BnaA01g30500D	FYD	20.3847	13.0881	16.4949	15.9364
BnaA01g30510D	TRF-like 9	6.37107	4.48056	4.4668	4.0687
BnaA01g30530D	MADS-box family protein	0.686216	1.11946	5.82772	2.54555
BnaA01g30570D	cystatin B	5.66233	5.1974	7.40251	7.17619
BnaA01g30580D	nuclear factor Y, subunit C11	9.5189	4.69097	4.78834	5.15182
BnaA01g30630D	Nascent polypeptide-associated complex (NAC), alpha subunit family protein	77.887	70.2302	113.231	53.7498
BnaA01g30640D	Ribosomal protein L10 family protein	0.396423	1.16883	0.230647	0.298201
BnaA01g30650D	Ankyrin repeat family protein	15.9292	10.6772	4.30554	7.68764
BnaA01g30720D	#N/A	4.67825	3.69453	0	6.54329
BnaA01g30730D	retinoblastoma-related 1	1.08006	1.71061	2.84049	1.92351
BnaA01g30740D	#N/A	8.3541	3.98235	9.19624	4.23182
BnaA01g30750D	#N/A	32.7117	50.2944	60.4641	37.5645
BnaA01g30760D	TGACG motif-binding factor 6	1.76868	0.747287	1.18889	1.04145
BnaA01g30790D	NIMA-related kinase 7	10.64	6.89378	7.19205	7.02443
BnaA01g30800D	Cornichon family protein	1.56793	1.38887	3.113	2.7908
BnaA01g30810D	Chaperone DnaJ-domain superfamily protein	0.308354	1.21757	4.55082	1.91151
BnaA01g30830D	Leucine-rich repeat (LRR) family protein	73.3654	34.5714	73.951	27.3968
BnaA01g30850D	Emsy N Terminus (ENT)/ plant Tudor-like domains-containing protein	6.51565	4.13094	6.03665	6.57957
BnaA01g30920D	Duplicated homeodomain-like superfamily protein	1.82331	2.60901	1.66377	1.76108
BnaA01g30930D	Cleavage and polyadenylation specificity factor (CPSF) A subunit protein	2.71584	2.54216	3.66081	2.27595
BnaA01g30950D	SGNH hydrolase-type esterase superfamily protein	3.44928	1.54209	0.386486	2.37288
BnaA01g30960D	alfin-like 2	10.5476	14.904	14.8044	7.947
BnaA01g30990D	2-oxoglutarate (2OG) and Fe(II)-dependent oxygenase superfamily protein	1.35131	0.5872	0.248382	0.472432
BnaA01g31000D	Clathrin, heavy chain	1.68598	3.07664	2.15505	2.68105
BnaA01g31010D	Clathrin, heavy chain	9.08477	6.3539	8.27475	5.83676
BnaA01g31020D	sequence-specific DNA binding transcription factors	0.245965	0.244889	1.09072	0.45718
BnaA01g31070D	unknown protein; BEST Arabidopsis thaliana protein match is: unknown protein (TAIR:AT3G11310.1); Has 720 Blast hits to 435 proteins in 28 species: Archae - 0; Bacteria - 2; Metazoa - 0; Fungi - 32; Plants - 682; Viruses - 0; Other Eukaryotes - 4 (source: NCBI BLink).	2.90647	0.81787	2.07141	2.11673
BnaA01g31080D	Duplicated homeodomain-like superfamily protein	0.518364	1.39236	0.244339	0.409217
BnaA01g31090D	Cleavage and polyadenylation specificity factor (CPSF) A subunit protein	4.00992	2.9207	4.34331	2.97457
BnaA01g31100D	Yippee family putative zinc-binding protein	2.98583	1.01665	3.98286	2.41375
BnaA01g31120D	SGNH hydrolase-type esterase superfamily protein	7.54013	4.47901	0.380801	5.18385
BnaA01g31130D	alfin-like 2	11.6015	16.2957	11.8808	10.6427
BnaA01g31160D	2-oxoglutarate (2OG) and Fe(II)-dependent oxygenase superfamily protein	1.96075	1.29032	0.247505	1.17691
BnaA01g31180D	sequence-specific DNA binding transcription factors	2.90206	2.3599	2.9874	1.6949
BnaA01g31290D	DRE/CRT-binding protein 2B	0.348887	0.492775	1.0774	0.401531
BnaA01g31320D	#N/A	5.35316	13.0269	2.17021	3.60494
BnaA01g31350D	manganese superoxide dismutase 1	55.4794	50.297	105.994	44.3277
BnaA01g31360D	Reticulon family protein	5.74973	8.80761	10.5049	5.05727
BnaA01g31380D	Glycosyl hydrolase superfamily protein	1.32545	0.77126	0.257614	0
BnaA01g31400D	0	40.8585	72.1232	64.1505	28.7814
BnaA01g31410D	0	63.2026	56.4695	18.9737	49.2751
BnaA01g31420D	Basic-leucine zipper (bZIP) transcription factor family protein	7.81259	7.84601	7.19889	7.6315
BnaA01g31440D	Single-stranded nucleic acid binding R3H protein	16.286	20.1603	13.9046	11.7175
BnaA01g31470D	alpha-L-arabinofuranosidase 1	4.76821	5.1392	40.0108	13.4989
BnaA01g31480D	Plant invertase/pectin methylesterase inhibitor superfamily	3.21552	0.620569	0.2948	1.19487
BnaA01g31500D	#N/A	0	2.47928	0	3.79521
BnaA01g31510D	HSP20-like chaperones superfamily protein	0	0.177513	1.73331	1.04799
BnaA01g31520D	BEST Arabidopsis thaliana protein match is: nucleoporin-related (TAIR:AT5G20200.1); Has 61042 Blast hits to 31782 proteins in 2093 species: Archae - 202; Bacteria - 16480; Metazoa - 16017; Fungi - 12552; Plants - 1653; Viruses - 629; Other Eukaryotes - 13509 (source: NCBI BLink).	2.58607	3.26874	2.79742	3.50977
BnaA01g31570D	sulfite reductase	11.2105	11.0541	30.4028	18.0594
BnaA01g31600D	3-phosphoinositide-dependent protein kinase	2.45204	2.64682	2.90213	2.9493
BnaA01g31610D	Transducin/WD40 repeat-like superfamily protein	2.36998	2.15895	1.73731	2.12931
BnaA01g31630D	haemoglobin 2	15.0202	34.8941	3.20165	15.6958
BnaA01g31640D	RING/U-box superfamily protein	3.60828	2.8049	4.21253	3.31239
BnaA01g31650D	NAC domain containing protein 53	5.31085	4.12197	6.61959	5.13061
BnaA01g31660D	NAC domain containing protein 52	0.327317	0.729191	1.86813	1.49322
BnaA01g31720D	#N/A	1.46107	0	0.538553	0
BnaA01g31730D	Shugoshin C terminus	0.679859	0.300954	1.40017	0.909019
BnaA01g31790D	unknown protein; FUNCTIONS IN: molecular_function unknown; INVOLVED IN: biological_process unknown; LOCATED IN: cellular_component unknown; EXPRESSED IN: 23 plant structures; EXPRESSED DURING: 13 growth stages; Has 45 Blast hits to 44 proteins in 14 species: Archae - 0; Bacteria - 0; Metazoa - 2; Fungi - 2; Plants - 39; Viruses - 0; Other Eukaryotes - 2 (source: NCBI BLink).	2.19723	2.52059	2.11981	4.46552
BnaA01g31800D	F-box and associated interaction domains-containing protein	0.602344	0.504405	1.81304	1.2683
BnaA01g31810D	subunit of exocyst complex 8	1.91782	2.24862	1.72763	2.27137
BnaA01g31820D	FAD-dependent oxidoreductase family protein	2.67715	1.83326	3.96096	1.6395
BnaA01g31840D	P-loop containing nucleoside triphosphate hydrolases superfamily protein	4.42079	6.31374	5.33017	3.41586
BnaA01g31850D	Calcium-binding EF-hand family protein	31.103	25.5547	28.8565	26.5118
BnaA01g31880D	Reticulon family protein	5.21611	4.5277	2.84916	2.16453
BnaA01g31890D	Plant protein 1589 of unknown function	3.67151	3.78865	4.87819	5.29675
BnaA01g31910D	Polyketide cyclase/dehydrase and lipid transport superfamily protein	1.10885	0.911495	0	0.183337
BnaA01g31930D	#N/A	4.13943	4.16541	0	0
BnaA01g31950D	#N/A	22.0415	207.922	2.56028	25.2407
BnaA01g31960D	DHFS-FPGS homolog C	1.59038	1.39399	2.23766	1.81978
BnaA01g31980D	#N/A	0	0	3.84493	1.20816
BnaA01g31990D	TBP-associated factor 12	2.37421	2.63016	2.1823	0.997682
BnaA01g32000D	L-O-methylthreonine resistant 1	7.865	8.60079	4.64986	4.35262
BnaA01g32030D	cell division cycle 48	16.9409	12.7706	12.9798	13.9738
BnaA01g32040D	Protein kinase superfamily protein	0.806531	1.50298	0.346551	0.45095
BnaA01g32050D	adenosine kinase 1	41.8225	40.7548	47.117	33.3109
BnaA01g32060D	SNARE-like superfamily protein	8.58959	9.75676	7.4765	8.88295
BnaA01g32070D	RING/U-box superfamily protein	6.16153	4.70738	5.86478	7.46334
BnaA01g32080D	syntaxin of plants 71	8.04245	5.57005	5.76039	6.82205
BnaA01g32090D	#N/A	53.1446	42.2621	45.8996	35.2314
BnaA01g32100D	unknown protein; Has 1171 Blast hits to 1097 proteins in 212 species: Archae - 14; Bacteria - 83; Metazoa - 583; Fungi - 105; Plants - 149; Viruses - 14; Other Eukaryotes - 223 (source: NCBI BLink).	1.19132	0.439264	1.23557	0.296477
BnaA01g32110D	P-loop containing nucleoside triphosphate hydrolases superfamily protein	2.41801	1.66068	3.02314	2.38994
BnaA01g32120D	0	0.452275	0.869849	1.32667	0.876558
BnaA01g32140D	alpha/beta-Hydrolases superfamily protein	4.17301	4.43159	3.92024	3.59626
BnaA01g32180D	Ribosomal protein L4/L1 family	27.459	18.2007	23.9078	13.284
BnaA01g32210D	Lipin family protein	2.90171	1.49673	2.45578	2.28167
BnaA01g32230D	DNAJ heat shock family protein	1.15393	2.23301	2.57697	1.31176
BnaA01g32240D	unknown protein; BEST Arabidopsis thaliana protein match is: unknown protein (TAIR:AT5G01570.1); Has 177 Blast hits to 175 proteins in 60 species: Archae - 4; Bacteria - 33; Metazoa - 18; Fungi - 11; Plants - 59; Viruses - 0; Other Eukaryotes - 52 (source: NCBI BLink).	1.39205	0.383422	1.18254	2.49941
BnaA01g32290D	protein-serine kinase 1	2.3573	1.10927	0.832452	0.998007
BnaA01g32310D	thioredoxin H-type 9	0	0	4.00062	0.456213
BnaA01g32320D	ubiquitin-conjugating enzyme 11	81.3861	101.294	148.518	124.901
BnaA01g32340D	#N/A	4.65191	10.9709	0.131515	2.48832
BnaA01g32370D	NagB/RpiA/CoA transferase-like superfamily protein	5.65234	8.91077	10.9685	10.6891
BnaA01g32380D	Pentatricopeptide repeat (PPR) superfamily protein	1.80562	1.06207	2.22893	1.74614
BnaA01g32390D	unknown protein; Has 43043 Blast hits to 23768 proteins in 1327 species: Archae - 108; Bacteria - 3952; Metazoa - 17076; Fungi - 3614; Plants - 1643; Viruses - 204; Other Eukaryotes - 16446 (source: NCBI BLink).	6.70531	5.01553	4.99573	7.19987
BnaA01g32400D	GTP cyclohydrolase I	2.49335	1.93343	1.54631	2.10447
BnaA01g32440D	glucan synthase-like 10	0.0184746	0.109415	2.63813	1.37129
BnaA01g32450D	Sec23/Sec24 protein transport family protein	4.68237	5.20541	5.11841	6.05561
BnaA01g32460D	PPPDE putative thiol peptidase family protein	2.52039	2.20996	1.94045	2.66081
BnaA01g32470D	EamA-like transporter family	1.87146	0.243514	1.0396	0.524474
BnaA01g32510D	UDP-Glycosyltransferase superfamily protein	1.89116	3.41397	3.59415	3.41732
BnaA01g32520D	#N/A	0	0	7.95674	3.00953
BnaA01g32530D	#N/A	0	0	0	6.74045
BnaA01g32540D	unknown protein; FUNCTIONS IN: molecular_function unknown; INVOLVED IN: biological_process unknown; LOCATED IN: cellular_component unknown; BEST Arabidopsis thaliana protein match is: unknown protein (TAIR:AT5G49100.1); Has 30201 Blast hits to 17322 proteins in 780 species: Archae - 12; Bacteria - 1396; Metazoa - 17338; Fungi - 3422; Plants - 5037; Viruses - 0; Other Eukaryotes - 2996 (source: NC…	1.62822	0	0	0.623861
BnaA01g32550D	multifunctional protein 2	4.25402	3.48184	3.26793	2.83881
BnaA01g32570D	#N/A	2.84536	1.03647	0.087007	0.668409
BnaA01g32580D	Plant invertase/pectin methylesterase inhibitor superfamily	1.32454	0.186279	1.16162	0.37145
BnaA01g32600D	plastid developmental protein DAG, putative	12.4758	10.3522	11.7437	11.8049
BnaA01g32610D	glycine-rich protein	0.63578	2.19513	1.47646	1.58492
BnaA01g32630D	Drought-responsive family protein	6.2192	11.1562	11.3787	8.27723
BnaA01g32640D	GATA transcription factor 15	1.49694	0.595825	5.8146	2.50157
BnaA01g32650D	Thioredoxin z	1.83663	2.35202	1.97369	1.8259
BnaA01g32660D	0	102.996	148.2	155.362	99.9544
BnaA01g32670D	binding	9.26365	7.64071	10.8515	9.41034
BnaA01g32680D	PAS domain-containing protein tyrosine kinase family protein	2.04273	1.8608	1.6585	1.23948
BnaA01g32690D	DNA-binding enhancer protein-related	26.2943	18.0838	35.3249	29.1927
BnaA01g32710D	PAS domain-containing protein tyrosine kinase family protein	1.69988	1.04215	1.19707	1.12777
BnaA01g32740D	basic helix-loop-helix (bHLH) DNA-binding superfamily protein	0.407145	4.52241	5.03839	3.0619
BnaA01g32770D	O-acetyltransferase family protein	49.0761	30.9089	11.9462	31.6197
BnaA01g32790D	Glycosyl hydrolase superfamily protein	2.03561	0.524946	0.946372	1.15462
BnaA01g32830D	Galactosyltransferase family protein	9.00714	7.81425	5.2317	6.00221
BnaA01g32860D	Plant stearoyl-acyl-carrier-protein desaturase family protein	7.29977	6.09164	4.12506	3.87713
BnaA01g32870D	Mannose-6-phosphate isomerase, type I	1.25406	1.64577	0.188327	0.843874
BnaA01g32900D	LOB domain-containing protein 40	30.5001	33.8302	10.5194	12.3792
BnaA01g32910D	Class II aaRS and biotin synthetases superfamily protein	6.80059	4.11518	10.1152	8.29931
BnaA01g32920D	Regulator of chromosome condensation (RCC1) family protein	22.1323	15.5252	5.49666	10.1383
BnaA01g32950D	#N/A	0	0	5.7602	13.5092
BnaA01g33000D	SMAD/FHA domain-containing protein	1.10853	1.35119	2.74839	1.42089
BnaA01g33010D	6-phosphogluconate dehydrogenase family protein	17.0168	18.4305	18.6413	19.9224
BnaA01g33060D	N2,N2-dimethylguanosine tRNA methyltransferase	8.45048	8.93741	5.67994	7.6071
BnaA01g33070D	K-box region and MADS-box transcription factor family protein	4.06204	4.15233	9.26139	4.64916
BnaA01g33120D	O-fucosyltransferase family protein	14.5599	10.466	3.70868	6.8766
BnaA01g33130D	reversibly glycosylated polypeptide 1	8.59532	4.13801	11.6492	8.15027
BnaA01g33140D	receptor-like protein kinase 2	4.48124	4.31084	3.51768	3.36201
BnaA01g33150D	#N/A	1.23213	3.17935	4.71184	6.08506
BnaA01g33170D	#N/A	1.35173	2.74758	0	0.298201
BnaA01g33220D	Insulinase (Peptidase family M16) protein	8.39565	8.93758	12.3564	11.6521
BnaA01g33230D	Ribosomal protein S19e family protein	50.3093	39.9445	52.0583	31.3959
BnaA01g33250D	unknown protein; Has 640 Blast hits to 638 proteins in 201 species: Archae - 0; Bacteria - 293; Metazoa - 0; Fungi - 71; Plants - 72; Viruses - 0; Other Eukaryotes - 204 (source: NCBI BLink).	1.32458	1.28448	0.25687	0.705519
BnaA01g33270D	Protein kinase superfamily protein	1.02231	0	0.114952	0.327966
BnaA01g33280D	SNF1 kinase homolog 10	7.56186	8.02512	4.29511	5.10733
BnaA01g33290D	myb domain protein 106	6.1512	2.02463	0.0541593	1.87433
BnaA01g33320D	starch synthase 2	3.40901	1.20848	1.0611	1.3455
BnaA01g33350D	Ribosomal protein S24e family protein	17.7665	21.8624	19.451	10.6011
BnaA01g33360D	DNA-binding storekeeper protein-related transcriptional regulator	1.44441	1.15491	1.07847	0.724117
BnaA01g33400D	Ribosomal protein S3Ae	24.1067	22.9871	25.8365	14.0486
BnaA01g33410D	Ribose 5-phosphate isomerase, type A protein	1.64536	3.31781	1.57573	1.53439
BnaA01g33420D	indoleacetic acid-induced protein 16	1.15995	8.16457	6.27123	4.50905
BnaA01g33430D	ankyrin repeat family protein	2.13917	1.74231	2.01642	2.05176
BnaA01g33450D	#N/A	33.4651	18.8724	30.6497	21.1526
BnaA01g33460D	#N/A	1.04954	1.20326	2.00231	2.66972
BnaA01g33500D	histone deacetylase 1	26.9421	24.6118	29.6923	26.6891
BnaA01g33510D	#N/A	0	0	1.79432	0.333038
BnaA01g33520D	Nucleotidylyl transferase superfamily protein	1.29945	1.60034	2.35124	1.96961
BnaA01g33540D	Signal transduction histidine kinase, hybrid-type, ethylene sensor	3.0889	2.45261	1.02473	2.09594
BnaA01g33560D	unknown protein; INVOLVED IN: biological_process unknown; LOCATED IN: chloroplast stroma, chloroplast; EXPRESSED IN: 22 plant structures; EXPRESSED DURING: 13 growth stages; BEST Arabidopsis thaliana protein match is: unknown protein (TAIR:AT5G28500.1); Has 110 Blast hits to 110 proteins in 51 species: Archae - 0; Bacteria - 67; Metazoa - 1; Fungi - 0; Plants - 41; Viruses - 0; Other Eukaryotes -…	3.32371	5.50792	2.78694	2.48073
BnaA01g33590D	Plant protein of unknown function (DUF946)	5.25762	9.455	6.68063	3.73737
BnaA01g33600D	plant glycogenin-like starch initiation protein 6	2.74971	3.04716	2.37842	1.40109
BnaA01g33610D	#N/A	1.50771	2.10212	0.62222	0
BnaA01g33620D	plastid transcriptionally active 3	4.12697	6.1437	2.85731	3.31617
BnaA01g33640D	Tetratricopeptide repeat (TPR)-like superfamily protein	5.86184	4.48426	6.76214	7.14103
BnaA01g33650D	0	29.5826	13.5018	24.6422	18.5795
BnaA01g33660D	glyceraldehyde-3-phosphate dehydrogenase C2	38.3787	49.6624	52.992	33.912
BnaA01g33680D	#N/A	0	0	0	1.98611
BnaA01g33700D	apyrase 2	4.19949	5.50484	8.52328	8.58919
BnaA01g33710D	Disease resistance protein (TIR-NBS-LRR class) family	0.468262	1.2513	0.280707	0.328881
BnaA01g33720D	Disease resistance protein (TIR-NBS-LRR class)	1.24225	0.484978	0.158341	0.72619
BnaA01g33730D	Disease resistance protein (TIR-NBS-LRR class)	0.80011	3.19622	0.558473	1.33954
BnaA01g33780D	Disease resistance protein (TIR-NBS-LRR class) family	0.928925	1.74021	1.03859	1.15438
BnaA01g33820D	DOMAIN OF UNKNOWN FUNCTION 724 2	0.623377	1.19782	5.58319	2.10903
BnaA01g33840D	TCP-1/cpn60 chaperonin family protein	15.0187	14.1798	16.4186	12.5558
BnaA01g33850D	evolutionarily conserved C-terminal region 1	2.86173	2.79607	4.97195	2.62382
BnaA01g33860D	Protein kinase family protein	5.14415	4.11925	3.58393	3.77736
BnaA01g33870D	H/ACA ribonucleoprotein complex, subunit Gar1/Naf1 protein	8.72086	8.01854	9.24137	5.60832
BnaA01g33890D	APR-like 5	4.20805	5.53523	5.53607	3.44724
BnaA01g33900D	O-fucosyltransferase family protein	4.37154	6.24665	2.85365	3.99488
BnaA01g33910D	syntaxin of plants 131	14.4814	0	1.19044	1.44808
BnaA01g33940D	HSP20-like chaperones superfamily protein	5.3559	4.11508	7.62074	5.07707
BnaA01g34010D	Core-2/I-branching beta-1,6-N-acetylglucosaminyltransferase family protein	2.22204	2.56134	3.16443	3.08119
BnaA01g34060D	beta glucosidase 25	3.86646	2.36886	1.75404	2.97237
BnaA01g34070D	cysteine synthase 26	2.90398	1.95951	2.69516	1.89234
BnaA01g34090D	ELMO/CED-12 family protein	4.91061	3.76677	5.60299	3.83448
BnaA01g34170D	ATP synthase subunit alpha	5196.05	5763.24	2553.94	5964.61
BnaA01g34330D	RING/U-box superfamily protein	0.326886	0.64456	3.46304	2.02744
BnaA01g34380D	ARM repeat superfamily protein	4.60521	3.33913	3.66115	4.59602
BnaA01g34400D	Ku70-binding family protein	3.10124	3.48465	2.9384	2.95859
BnaA01g34460D	#N/A	4.72142	0.929167	3.15081	3.20934
BnaA01g34490D	alpha/beta-Hydrolases superfamily protein	3.40219	3.28	9.17924	5.97889
BnaA01g34510D	#N/A	0	0	1.02114	0.346048
BnaA01g34520D	AAA-type ATPase family protein	0.681108	1.51907	1.35725	1.48076
BnaA01g34530D	alpha/beta-Hydrolases superfamily protein	4.10461	0	0	2.70161
BnaA01g34560D	SNF1-related protein kinase 2.7	1.8942	1.50636	15.5625	9.02771
BnaA01g34570D	S-adenosyl-L-methionine-dependent methyltransferases superfamily protein	1.94495	1.91912	2.05343	1.63222
BnaA01g34580D	Molecular chaperone Hsp40/DnaJ family protein	6.39013	5.36022	6.10828	3.8827
BnaA01g34590D	Pentatricopeptide repeat (PPR) superfamily protein	0.321939	0.64106	2.27493	1.36293
BnaA01g34610D	cytochrome P450, family 79, subfamily B, polypeptide 2	0.0861153	0.900495	1.00603	1.99663
BnaA01g34620D	APS-kinase 2	0	1.69931	2.53417	2.33941
BnaA01g34630D	ubiquitin-specific protease 3	5.5864	5.87594	9.09322	7.93819
BnaA01g34640D	unknown protein; Has 30201 Blast hits to 17322 proteins in 780 species: Archae - 12; Bacteria - 1396; Metazoa - 17338; Fungi - 3422; Plants - 5037; Viruses - 0; Other Eukaryotes - 2996 (source: NCBI BLink).	4.12061	19.0568	5.92896	7.66491
BnaA01g34650D	Ribosomal protein L23/L15e family protein	18.9865	14.1634	28.5502	11.9848
BnaA01g34670D	unknown protein; BEST Arabidopsis thaliana protein match is: unknown protein (TAIR:AT2G22270.1); Has 152 Blast hits to 146 proteins in 19 species: Archae - 0; Bacteria - 0; Metazoa - 0; Fungi - 2; Plants - 146; Viruses - 0; Other Eukaryotes - 4 (source: NCBI BLink).	52.5408	45.603	52.6387	30.6511
BnaA01g34680D	unknown protein; FUNCTIONS IN: molecular_function unknown; INVOLVED IN: biological_process unknown; LOCATED IN: endomembrane system; EXPRESSED IN: 23 plant structures; EXPRESSED DURING: 13 growth stages; Has 20719 Blast hits to 6096 proteins in 607 species: Archae - 22; Bacteria - 3243; Metazoa - 4364; Fungi - 2270; Plants - 237; Viruses - 128; Other Eukaryotes - 10455 (source: NCBI BLink).	96.6124	84.3642	22.9254	92.9969
BnaA01g34690D	#N/A	5.05118	1.19341	1.64998	0.756761
BnaA01g34700D	Polynucleotidyl transferase, ribonuclease H-like superfamily protein	0	0.35691	1.99119	1.51761
BnaA01g34720D	3-deoxy-D-arabino-heptulosonate 7-phosphate synthase 1	33.1313	31.8751	51.0035	45.8675
BnaA01g34730D	Integrase-type DNA-binding superfamily protein	13.4144	9.34835	1.36263	2.27059
BnaA01g34740D	La protein 1	0.958103	0.753369	1.00558	0.745037
BnaA01g34780D	exocyst subunit exo70 family protein G1	1.44083	1.4503	1.13134	1.41446
BnaA01g34790D	WRKY DNA-binding protein 11	6.7749	5.53153	4.74459	4.73107
BnaA01g34800D	CONTAINS InterPro DOMAIN/s: Prefoldin (InterPro:IPR009053); BEST Arabidopsis thaliana protein match is: unknown protein (TAIR:AT1G24460.1); Has 194354 Blast hits to 66887 proteins in 3244 species: Archae - 3688; Bacteria - 38556; Metazoa - 84828; Fungi - 17265; Plants - 10589; Viruses - 805; Other Eukaryotes - 38623 (source: NCBI BLink).	15.7892	8.82826	7.53326	12.3709
BnaA01g34810D	Cellulose-synthase-like C5	24.1147	10.4559	6.85187	14.9268
BnaA01g34820D	Transcriptional factor B3 family protein	2.68467	0.867335	0.67067	1.22337
BnaA01g34850D	Transcriptional factor B3 family protein	6.07309	1.28333	0	2.04792
BnaA01g34870D	#N/A	0	0	6.53425	1.95696
BnaA01g34880D	profilin 1	128.118	130.605	388.363	283.644
BnaA01g34890D	O-Glycosyl hydrolases family 17 protein	6.83952	8.13369	7.02921	4.99583
BnaA01g34960D	Uncharacterised protein family (UPF0114)	0	1.00865	0.149279	0.253598
BnaA01g34970D	phloem protein 2-A1	2.48089	18.6085	473.366	273.78
BnaA01g34980D	Glycosyl hydrolase family protein with chitinase insertion domain	0.36669	1.7894	0.215785	0.065218
BnaA01g34990D	aspartate kinase-homoserine dehydrogenase ii	3.92233	4.06265	3.47851	4.81716
BnaA01g35050D	Leucine-rich receptor-like protein kinase family protein	0	0.271948	12.5281	7.57764
BnaA01g35060D	plasma-membrane associated cation-binding protein 1	14.7576	10.6974	0.302425	9.41615
BnaA01g35070D	trehalase 1	33.9323	54.3849	14.2568	36.1516
BnaA01g35080D	#N/A	2.83215	0.927825	5.35645	8.66218
BnaA01g35090D	NIN like protein 7	4.41311	3.06424	2.82948	2.83106
BnaA01g35100D	#N/A	7.31461	3.60346	6.68128	2.47232
BnaA01g35110D	CBL-interacting protein kinase 8	2.11425	4.98666	11.668	6.9213
BnaA01g35120D	Rhamnogalacturonate lyase family protein	0	0.165499	2.78346	1.1641
BnaA01g35130D	phosphoglucan, water dikinase	0.910004	2.18465	63.269	45.5739
BnaA01g35140D	0	0.54754	1.50866	2.19693	2.05063
BnaA01g35150D	GATA-type zinc finger protein with TIFY domain	6.12104	5.62711	6.0019	5.24762
BnaA01g35170D	RAB geranylgeranyl transferase alpha subunit 1	3.42276	4.37728	4.1389	2.87164
BnaA01g35180D	HXXXD-type acyl-transferase family protein	2.24059	2.75581	3.83285	4.12169
BnaA01g35200D	phosphorylcholine cytidylyltransferase	7.28873	6.4015	6.78414	6.53397
BnaA01g35260D	Mitochondrial substrate carrier family protein	0.886057	0.571042	1.66901	0.691102
BnaA01g35290D	myristoyl-CoA:protein N-myristoyltransferase	6.6705	5.085	8.18549	7.03965
BnaA01g35300D	casein kinase 1	5.59905	6.19043	6.58581	11.221
BnaA01g35310D	DWNN domain, a CCHC-type zinc finger	2.01993	2.32468	1.78779	1.36003
BnaA01g35320D	Formyl transferase	1.05496	1.4625	2.73079	1.90924
BnaA01g35330D	Plant protein of unknown function (DUF828) with plant pleckstrin homology-like region	0.587507	2.34791	3.9089	2.87951
BnaA01g35360D	#N/A	1.70275	0.67235	0.796057	3.57236
BnaA01g35370D	RNA helicase family protein	4.47063	2.71366	3.38707	4.51658
BnaA01g35400D	histidine triad nucleotide-binding 4	6.8427	10.2433	4.92075	6.2703
BnaA01g35410D	protein arginine methyltransferase 7	0.118432	0.195722	1.12994	0.612565
BnaA01g35420D	Protein phosphatase 2C family protein	3.14726	3.06401	3.72878	2.95956
BnaA01g35430D	Deoxyxylulose-5-phosphate synthase	7.17302	9.38418	15.3443	9.10932
BnaA01g35580D	Cytochrome P450 superfamily protein	5.8133	3.4034	2.09208	3.35974
BnaA01g35630D	#N/A	7.2953	4.99508	3.27832	5.78307
BnaA01g35650D	Clathrin adaptor complexes medium subunit family protein	1.40559	1.37701	1.38286	1.08098
BnaA01g35660D	Clathrin adaptor complexes medium subunit family protein	6.03428	5.50215	5.06703	5.32925
BnaA01g35710D	Bifunctional inhibitor/lipid-transfer protein/seed storage 2S albumin superfamily protein	45.6937	10.6775	0.173089	9.39877
BnaA01g35740D	unknown protein; Has 32 Blast hits to 32 proteins in 16 species: Archae - 0; Bacteria - 0; Metazoa - 2; Fungi - 0; Plants - 28; Viruses - 0; Other Eukaryotes - 2 (source: NCBI BLink).	0.656805	2.59986	1.17952	1.08018
BnaA01g35770D	Protein of unknown function (DUF1399)	2.54759	2.53054	1.61032	2.77522
BnaA01g35790D	#N/A	0	0	2.7441	0
BnaA01g35820D	RNA helicase, ATP-dependent, SK12/DOB1 protein	1.29328	1.73955	1.4585	1.67728
BnaA01g35830D	auxin response factor 1	4.53762	3.65491	2.45713	3.24401
BnaA01g35850D	Glutamyl-tRNA reductase family protein	5.12892	7.09418	2.82163	3.19254
BnaA01g35880D	ZCW7	5.99041	5.05439	7.6481	5.29828
BnaA01g35910D	secretory carrier 3	2.53423	3.36695	1.68711	2.21251
BnaA01g35920D	Protein of unknown function (DUF707)	2.90067	0.984698	1.80912	2.02843
BnaA01g35940D	Transducin/WD40 repeat-like superfamily protein	4.17755	3.55051	3.04828	3.28477
BnaA01g35970D	unknown protein; FUNCTIONS IN: molecular_function unknown; INVOLVED IN: N-terminal protein myristoylation; LOCATED IN: cellular_component unknown; EXPRESSED IN: 19 plant structures; EXPRESSED DURING: 12 growth stages; BEST Arabidopsis thaliana protein match is: unknown protein (TAIR:AT1G11125.1); Has 54 Blast hits to 54 proteins in 15 species: Archae - 0; Bacteria - 0; Metazoa - 17; Fungi - 0; Pl…	5.9009	1.48629	0.162445	0.933354
BnaA01g35990D	LisH and RanBPM domains containing protein	6.15002	11.3557	9.12001	6.39286
BnaA01g36010D	SNF2 domain-containing protein / helicase domain-containing protein / zinc finger protein-related	5.52635	4.46095	4.27912	5.64667
BnaA01g36060D	plus-3 domain-containing protein	3.62395	3.08062	2.71412	2.74234
BnaA01g36080D	disease resistance protein (TIR class), putative	8.60714	3.37976	1.98991	7.30363
BnaA01g36100D	FUNCTIONS IN: molecular_function unknown; INVOLVED IN: biological_process unknown; LOCATED IN: nucleolus; EXPRESSED IN: 21 plant structures; EXPRESSED DURING: 13 growth stages; CONTAINS InterPro DOMAIN/s: LisH dimerisation motif (InterPro:IPR006594), SRP40, C-terminal (InterPro:IPR007718); Has 101969 Blast hits to 55488 proteins in 2506 species: Archae - 424; Bacteria - 13843; Metazoa - 37674; Fu…	18.6652	18.7372	13.9788	13.3118
BnaA01g36110D	#N/A	0.24069	1.43782	0	0
BnaA01g36130D	Lung seven transmembrane receptor family protein	1.95579	1.20791	0.367343	1.27767
BnaA01g36180D	phosphoinositide binding	3.1756	1.94812	1.89967	1.8621
BnaA01g36190D	#N/A	4.12367	5.2123	7.92328	9.08969
BnaA01g36220D	DNA-binding storekeeper protein-related transcriptional regulator	1.59219	6.21966	7.12555	2.88957
BnaA01g36230D	Sulfite exporter TauE/SafE family protein	0.517641	0.743653	0.274936	1.1825
BnaA01g36260D	#N/A	0	0.175536	1.13773	0.134353
BnaA01g36280D	glucose-6-phosphate/phosphate translocator 2	1.66149	3.26388	0.249211	4.03588
BnaA01g36300D	basic helix-loop-helix (bHLH) DNA-binding superfamily protein	25.7896	30.3812	16.2481	28.3153
BnaA01g36380D	U2 snRNP auxilliary factor, large subunit, splicing factor	7.5267	5.60109	3.81893	5.9958
BnaA01g36400D	COBRA-like protein 10 precursor	3.77228	0.417173	2.43678	1.71091
BnaA01g36420D	Protein kinase superfamily protein	2.03569	0	0.898564	0.471321
BnaA01g36440D	Chaperone DnaJ-domain superfamily protein	5.51697	4.19328	2.53282	3.50438
BnaA01g36450D	#N/A	15.3302	34.11	24.7866	23.4961
BnaA01g36480D	Oligosaccharyltransferase complex/magnesium transporter family protein	0.55659	1.80064	1.71548	2.2587
BnaA01g36490D	Galactose oxidase/kelch repeat superfamily protein	0.70496	1.25434	0.906195	1.19378
BnaA01g36560D	peroxin 22	3.58721	1.4408	4.62421	4.6767
BnaA01g36620D	time for coffee	15.0789	14.5463	14.9869	14.9486
BnaA01g36630D	PLAT/LH2 domain-containing lipoxygenase family protein	0.059733	0.0798815	1.82891	0.741429
BnaA01g36750D	#N/A	5.5584	0	0	0
BnaA01g36810D	Leucine-rich repeat (LRR) family protein	1.79558	2.73321	0.148985	1.68248
BnaA01g36820D	Cell differentiation, Rcd1-like protein	3.60795	1.93492	4.69925	5.24594
BnaA01g36840D	Ethylene insensitive 3 family protein	8.52238	10.6642	5.93777	7.08492
BnaA01g36880D	MAP kinase substrate 1	0.477664	1.76853	0.287326	0.643231
BnaA01g36890D	0	3.19292	2.07341	4.844	2.86942
BnaA01g36900D	Protein kinase superfamily protein	1.78819	2.1569	2.0626	1.86577
BnaA01g36920D	S-adenosylmethionine synthetase family protein	95.7406	72.6955	29.8847	37.9996
BnaA01g36930D	Protein kinase superfamily protein	0.438546	0.0894275	1.50292	0.813406
BnaA01g36960D	Nucleotide-sugar transporter family protein	1.50401	2.16526	1.64246	0.910335
BnaA01g36970D	novel plant snare 13	1.32755	1.53023	3.54265	1.87216
BnaA01g37020D	TOPLESS-related 2	2.44659	2.98882	2.45503	2.1473
BnaA01g37030D	Rubredoxin-like superfamily protein	10.8171	10.128	27.5926	15.4645
BnaA01g37050D	unknown protein; Has 51 Blast hits to 51 proteins in 13 species: Archae - 0; Bacteria - 0; Metazoa - 0; Fungi - 0; Plants - 51; Viruses - 0; Other Eukaryotes - 0 (source: NCBI BLink).	3.44253	7.16493	3.67155	3.42519
BnaA01g37130D	Protein kinase family protein	13.5775	10.6025	13.2294	16.7329
BnaA01g37140D	LSD1-like2	1.08402	0.773049	1.48909	1.53309
BnaA01g37150D	Protein kinase protein with adenine nucleotide alpha hydrolases-like domain	2.21275	3.12927	1.1453	2.27781
BnaA01g37180D	#N/A	4.88052	3.67999	2.51057	4.12815
BnaA01g37210D	beta galactosidase 1	12.1719	10.0107	15.1274	11.6507
BnaA01g37230D	#N/A	0	2.62582	2.3017	3.28729
BnaA01g37240D	#N/A	8.86253	0	6.186	0
BnaA01g37250D	indeterminate(ID)-domain 11	2.94997	6.9396	1.58685	4.91896
BnaA01g37280D	glutathione peroxidase 6	6.93107	3.23836	9.52206	7.02628
BnaA01g37290D	RNAse l inhibitor protein 1	31.7039	26.5382	27.6675	26.5736
BnaA01g37320D	calmodulin-binding family protein	3.73229	0.339746	0.26599	2.18186
BnaA01g37330D	#N/A	0	0	0	7.8324
BnaA01g37360D	DNA binding;DNA-directed RNA polymerases	17.5035	10.2149	11.7655	9.01826
BnaA01g37370D	protein phosphatase 2CA	4.26041	4.69367	2.20897	4.00049
BnaA01g37390D	Homeodomain-like superfamily protein	0	0.380597	13.0929	8.10877
BnaA02g00020D	unknown protein; BEST Arabidopsis thaliana protein match is: unknown protein (TAIR:AT1G53345.1); Has 53 Blast hits to 53 proteins in 12 species: Archae - 0; Bacteria - 2; Metazoa - 0; Fungi - 0; Plants - 50; Viruses - 0; Other Eukaryotes - 1 (source: NCBI BLink).	0.117822	0.347391	1.34377	0.643083
BnaA02g00030D	mitochondrial HSO70 2	9.60749	6.49913	5.43176	7.45251
BnaA02g00100D	peroxisomal NAD-malate dehydrogenase 2	10.1653	15.3542	1.46756	5.94299
BnaA02g00110D	loricrin-related	3.22463	3.51714	1.57218	2.02623
BnaA02g00120D	reduced lateral root formation	5.04506	7.73328	7.18972	8.15904
BnaA02g00140D	basic helix-loop-helix (bHLH) DNA-binding superfamily protein	0.229229	0	2.3915	0.172433
BnaA02g00150D	Plant invertase/pectin methylesterase inhibitor superfamily	5.64782	13.2478	9.55162	6.06004
BnaA02g00190D	actin 7	62.3485	72.8095	57.3833	53.8774
BnaA02g00220D	Splicing factor, CC1-like	9.70287	8.64923	14.6029	9.9046
BnaA02g00230D	26S proteasome regulatory subunit, putative (RPN5)	9.95681	10.345	13.0527	7.52594
BnaA02g00250D	RNA polymerase II, Rpb4, core protein	16.1819	22.5999	20.5429	18.9083
BnaA02g00270D	FUNCTIONS IN: molecular_function unknown; INVOLVED IN: biological_process unknown; LOCATED IN: plasma membrane; EXPRESSED IN: 22 plant structures; EXPRESSED DURING: 13 growth stages; CONTAINS InterPro DOMAIN/s: RPM1-interacting protein 4, defence response (InterPro:IPR008700); BEST Arabidopsis thaliana protein match is: unknown protein (TAIR:AT5G64850.1); Has 30201 Blast hits to 17322 proteins in…	4.4957	16.7987	4.00622	7.9545
BnaA02g00280D	#N/A	0.576853	1.70081	5.84184	2.44211
BnaA02g00300D	unknown protein; FUNCTIONS IN: molecular_function unknown; INVOLVED IN: biological_process unknown; LOCATED IN: nucleolus; EXPRESSED IN: 25 plant structures; EXPRESSED DURING: 15 growth stages; BEST Arabidopsis thaliana protein match is: unknown protein (TAIR:AT5G64910.1); Has 33260 Blast hits to 16857 proteins in 1270 species: Archae - 88; Bacteria - 3040; Metazoa - 11915; Fungi - 3137; Plants -…	2.13624	1.57495	1.05822	1.53035
BnaA02g00310D	TGACG motif-binding factor 4	0	1.21388	5.61362	2.17614
BnaA02g00330D	ENTH/VHS family protein	4.85585	3.61587	3.76765	4.90057
BnaA02g00370D	K-box region and MADS-box transcription factor family protein	5.31114	6.18407	10.8807	9.85047
BnaA02g00390D	Thioesterase superfamily protein	5.56787	2.92861	3.55455	3.02601
BnaA02g00400D	myo-inositol-1-phosphate synthase 3	0	0.245706	2.54226	0.970062
BnaA02g00450D	leucine-rich repeat transmembrane protein kinase family protein	3.38588	3.20046	3.04461	2.6757
BnaA02g00460D	#N/A	1.30945	0.778879	0.227252	0.517705
BnaA02g00470D	Ribosomal protein S6e	10.885	14.5265	14.9032	7.92347
BnaA02g00480D	Histone superfamily protein	4.78306	3.93189	33.666	5.54204
BnaA02g00520D	0	2.05335	1.86367	0	1.76008
BnaA02g00540D	G-box regulating factor 6	120.364	126.353	84.3068	77.532
BnaA02g00550D	Haloacid dehalogenase-like hydrolase (HAD) superfamily protein	2.22109	0.347977	1.57328	0.088014
BnaA02g00600D	0	12.4632	10.0409	15.0092	10.8472
BnaA02g00610D	Protein of unknown function, DUF599	0	0.901602	2.17387	2.84089
BnaA02g00620D	Translation elongation factor EF1A/initiation factor IF2gamma family protein	3.26238	1.53466	2.33976	1.92992
BnaA02g00650D	pentatricopeptide (PPR) repeat-containing protein / CBS domain-containing protein	1.33632	2.0718	2.36362	1.51855
BnaA02g00660D	Eukaryotic aspartyl protease family protein	1.56111	4.53995	0.126673	1.30817
BnaA02g00670D	Eukaryotic aspartyl protease family protein	3.19884	7.77918	2.6917	9.15491
BnaA02g00680D	CONTAINS InterPro DOMAIN/s: Uncharacterised conserved protein UCP017207, transmembrane protein 85 (InterPro:IPR016687), Protein of unknown function DUF1077 (InterPro:IPR009445); Has 30201 Blast hits to 17322 proteins in 780 species: Archae - 12; Bacteria - 1396; Metazoa - 17338; Fungi - 3422; Plants - 5037; Viruses - 0; Other Eukaryotes - 2996 (source: NCBI BLink).	5.54964	7.07343	7.47403	4.4337
BnaA02g00700D	Major facilitator superfamily protein	4.61645	4.23401	5.46723	2.89773
BnaA02g00710D	#N/A	3.13698	4.71444	4.77486	4.77917
BnaA02g00740D	Cystathionine beta-synthase (CBS) family protein	17.5112	18.9334	17.224	17.694
BnaA02g00780D	Histone superfamily protein	31.3952	40.9707	79.2984	37.8537
BnaA02g00800D	Plant protein of unknown function (DUF868)	2.23403	1.86574	5.87037	3.11271
BnaA02g00810D	KNOTTED1-like homeobox gene 4	5.43881	13.9087	28.0101	16.8321
BnaA02g00820D	#N/A	4.78426	21.0831	17.6604	2.85234
BnaA02g00830D	#N/A	4.25941	18.5052	4.78321	4.42293
BnaA02g00840D	Calcium-dependent lipid-binding (CaLB domain) family protein	0.09755	0.137783	2.23965	0.585863
BnaA02g00870D	DEAD/DEAH box RNA helicase family protein	5.2091	1.74459	3.66397	2.85327
BnaA02g00880D	DEAD/DEAH box RNA helicase family protein	8.40961	7.51507	11.9935	11.7716
BnaA02g00910D	transducin family protein / WD-40 repeat family protein	3.6769	2.98921	4.46324	4.42851
BnaA02g00920D	Basic-leucine zipper (bZIP) transcription factor family protein	4.99456	2.77778	0.892517	2.26788
BnaA02g00970D	Acyl-CoA N-acyltransferases (NAT) superfamily protein	1.58955	3.20621	2.39378	2.42566
BnaA02g01000D	Protein of unknown function, DUF642	2.1997	0.626548	0	0.80555
BnaA02g01030D	embryonic flower 1 (EMF1)	0.341114	0.416381	1.10695	0.617718
BnaA02g01040D	D-arabinono-1,4-lactone oxidase family protein	0.0810033	0.320519	1.3472	0.727656
BnaA02g01050D	ARM repeat superfamily protein	1.90094	3.1273	1.32643	1.11394
BnaA02g01070D	Regulator of chromosome condensation (RCC1) family protein	7.97762	10.9597	12.0158	5.78486
BnaA02g01080D	Integrase-type DNA-binding superfamily protein	0.275685	1.10128	0.160659	0.783822
BnaA02g01100D	unknown protein; BEST Arabidopsis thaliana protein match is: unknown protein (TAIR:AT3G13980.1); Has 1807 Blast hits to 1807 proteins in 277 species: Archae - 0; Bacteria - 0; Metazoa - 736; Fungi - 347; Plants - 385; Viruses - 0; Other Eukaryotes - 339 (source: NCBI BLink).	0	0	2.96842	1.61145
BnaA02g01120D	Ubiquitin-associated/translation elongation factor EF1B protein	7.1042	5.08646	4.97409	6.70154
BnaA02g01130D	integral membrane TerC family protein	1.80981	2.89983	0.426615	2.00544
BnaA02g01140D	cystatin-1	2.93306	2.83609	12.4181	9.69461
BnaA02g01150D	CRT (chloroquine-resistance transporter)-like transporter 3	1.29737	1.70033	0.968559	0.684342
BnaA02g01210D	dgd1 suppressor 1	1.30861	1.53197	2.70657	1.71066
BnaA02g01230D	Regulator of chromosome condensation (RCC1) family with FYVE zinc finger domain	2.0646	1.09573	1.47386	1.94883
BnaA02g01240D	Tetratricopeptide repeat (TPR)-like superfamily protein	0.47211	0.192545	1.98206	1.55768
BnaA02g01250D	DNA binding;zinc ion binding;DNA binding	1.85678	1.19362	2.22788	2.30349
BnaA02g01270D	nuclear factor Y, subunit A1	0.252729	1.24192	0.921831	0.249798
BnaA02g01280D	CCCH-type zinc finger protein with ARM repeat domain	1.22036	2.29909	1.4646	2.19995
BnaA02g01290D	myb domain protein 46	0	0.156216	3.76671	3.28945
BnaA02g01340D	Putative glycosyl hydrolase of unknown function (DUF1680)	11.9406	25.2975	1.16042	12.7468
BnaA02g01360D	glucan synthase-like 12	18.2143	13.9303	18.6615	18.3193
BnaA02g01370D	RNA helicase family protein	1.87284	1.80127	2.29945	1.72428
BnaA02g01380D	Emsy N Terminus (ENT)/ plant Tudor-like domains-containing protein	1.93255	2.26665	1.96195	2.0403
BnaA02g01390D	5-formyltetrahydrofolate cycloligase	2.18375	4.686	1.9296	3.0457
BnaA02g01410D	MSF1-like family protein	6.99589	6.07921	10.2925	3.67952
BnaA02g01430D	Pollen Ole e 1 allergen and extensin family protein	15.049	85.7968	3.91968	24.8614
BnaA02g01440D	Protein kinase superfamily protein	4.42662	3.47345	2.68822	2.93079
BnaA02g01450D	senescence-associated gene 29	0	0	1.22536	0
BnaA02g01470D	#N/A	2.90396	3.03036	3.20511	1.6991
BnaA02g01510D	GRAM domain family protein	2.70446	5.06363	4.54209	2.99338
BnaA02g01520D	jasmonate-zim-domain protein 10	0.137539	0.273875	1.06902	0.47881
BnaA02g01530D	RING finger protein	0	0	1.71284	1.14846
BnaA02g01540D	aspartate kinase 1	2.2035	1.4386	2.02937	1.97108
BnaA02g01550D	Protein kinase superfamily protein	0.547051	1.21798	2.8379	2.82578
BnaA02g01580D	no exine formation 1	9.01988	6.24517	4.24583	7.25835
BnaA02g01590D	0	6.39075	0.967763	0.243769	2.55455
BnaA02g01600D	FKBP-like peptidyl-prolyl cis-trans isomerase family protein	19.0828	31.6755	19.1448	26.2113
BnaA02g01610D	Aldolase-type TIM barrel family protein	0.200835	0	1.62125	0.850708
BnaA02g01620D	Ubiquinol-cytochrome C reductase iron-sulfur subunit	6.39122	8.01888	23.5168	14.3193
BnaA02g01630D	Ubiquinol-cytochrome C reductase iron-sulfur subunit	4.22265	4.63042	19.7372	10.4705
BnaA02g01660D	unknown protein; Has 1807 Blast hits to 1807 proteins in 277 species: Archae - 0; Bacteria - 0; Metazoa - 736; Fungi - 347; Plants - 385; Viruses - 0; Other Eukaryotes - 339 (source: NCBI BLink).	2.4263	4.48199	4.83319	1.22858
BnaA02g01670D	Transducin/WD40 repeat-like superfamily protein	3.82285	2.58072	2.93509	3.22863
BnaA02g01680D	ADP/ATP carrier 2	43.7127	41.7206	65.3587	51.575
BnaA02g01690D	Ribosomal protein L10 family protein	3.69281	10.1802	2.2159	5.20967
BnaA02g01700D	peptidase M1 family protein	5.86579	5.54074	10.4067	7.06329
BnaA02g01710D	unknown protein; BEST Arabidopsis thaliana protein match is: unknown protein (TAIR:AT2G37370.1); Has 12055 Blast hits to 8846 proteins in 811 species: Archae - 217; Bacteria - 1046; Metazoa - 6104; Fungi - 1115; Plants - 528; Viruses - 14; Other Eukaryotes - 3031 (source: NCBI BLink).	2.23313	2.78998	3.22353	2.69831
BnaA02g01720D	decapping 2	4.14625	7.02766	7.22647	3.765
BnaA02g01730D	unknown protein; Has 150 Blast hits to 121 proteins in 42 species: Archae - 0; Bacteria - 8; Metazoa - 80; Fungi - 5; Plants - 17; Viruses - 0; Other Eukaryotes - 40 (source: NCBI BLink).	2.70433	1.55754	0.849363	1.60031
BnaA02g01770D	phospholipid:diacylglycerol acyltransferase	4.84268	6.44955	1.56099	2.65273
BnaA02g01780D	elongation factor family protein	1.5309	3.80358	2.12236	2.86819
BnaA02g01820D	Uncharacterised protein family (UPF0114)	0.364484	1.48289	0.457995	0.532301
BnaA02g01840D	0	1.30007	2.39807	1.55477	1.76789
BnaA02g01860D	Plasma-membrane choline transporter family protein	3.6168	2.19503	1.09534	1.26488
BnaA02g01870D	Pentatricopeptide repeat (PPR-like) superfamily protein	3.42573	4.52018	2.30883	2.90051
BnaA02g01880D	pheophytinase	0.591717	1.73752	1.55059	0.35895
BnaA02g01890D	telomeric DNA binding protein 1	0.465874	0	2.7213	1.55144
BnaA02g01910D	ELCH-like	4.18333	7.29073	4.08837	3.05167
BnaA02g01970D	translocon-associated protein beta (TRAPB) family protein	29.0383	31.4038	31.1165	40.1825
BnaA02g01980D	phosphate transporter 3;1	31.2589	27.5297	34.2777	28.7656
BnaA02g02000D	#N/A	2.4189	1.45583	10.2385	7.76462
BnaA02g02010D	Peroxidase superfamily protein	0	0.321308	12.1236	3.59766
BnaA02g02020D	isopropylmalate dehydrogenase 1	0.0838243	6.93525	6.35883	4.4476
BnaA02g02030D	#N/A	21.3387	2.47928	5.24363	7.4802
BnaA02g02040D	#N/A	1.46656	0	0	0
BnaA02g02050D	Proteasome component (PCI) domain protein	1.5362	1.91133	3.33342	1.83419
BnaA02g02090D	#N/A	1.56047	3.06729	0	0
BnaA02g02130D	CCT motif family protein	8.29423	4.13486	9.51972	5.48621
BnaA02g02160D	RING domain ligase2	11.7619	28.0567	9.48504	15.9553
BnaA02g02180D	Transducin/WD40 repeat-like superfamily protein	1.86314	1.93927	2.4308	2.55829
BnaA02g02190D	Protein of unknown function (DUF1421)	11.7016	11.2675	8.78912	11.3579
BnaA02g02220D	DEAD box RNA helicase family protein	5.51093	6.12612	10.8141	5.06642
BnaA02g02240D	domains rearranged methyltransferase 2	3.7623	0.525685	0.221873	1.62267
BnaA02g02250D	NAD(P)-binding Rossmann-fold superfamily protein	0.282777	1.3147	0.172381	0.409844
BnaA02g02260D	CONTAINS InterPro DOMAIN/s: Proteasome assembly chaperone 3 (InterPro:IPR018788); Has 120 Blast hits to 120 proteins in 47 species: Archae - 0; Bacteria - 0; Metazoa - 62; Fungi - 2; Plants - 49; Viruses - 0; Other Eukaryotes - 7 (source: NCBI BLink).	3.37576	1.69379	3.56558	1.76844
BnaA02g02270D	Protein kinase superfamily protein	3.19553	1.4639	2.20677	1.94284
BnaA02g02290D	carbonic anhydrase 2	11.7539	6.56724	0.913597	5.41404
BnaA02g02320D	ARM repeat superfamily protein	1.6387	0.565506	2.09299	1.42021
BnaA02g02330D	Alg9-like mannosyltransferase family	0.958137	1.64523	3.43883	3.20357
BnaA02g02340D	Potassium transporter family protein	5.28633	11.5803	14.1119	11.4597
BnaA02g02350D	Heavy metal transport/detoxification superfamily protein	5.68849	12.8883	9.19416	9.5571
BnaA02g02390D	golgi alpha-mannosidase II	6.01538	5.84844	4.96617	6.08046
BnaA02g02400D	DP-E2F-like 2	2.15497	0.452845	3.72791	1.76445
BnaA02g02410D	unknown protein; BEST Arabidopsis thaliana protein match is: unknown protein (TAIR:AT2G14910.1); Has 579 Blast hits to 397 proteins in 95 species: Archae - 0; Bacteria - 294; Metazoa - 0; Fungi - 0; Plants - 86; Viruses - 0; Other Eukaryotes - 199 (source: NCBI BLink).	7.37939	13.6744	5.83087	5.06398
BnaA02g02440D	Tetratricopeptide repeat (TPR)-like superfamily protein	1.85667	1.39087	1.76512	2.22257
BnaA02g02450D	SIN3-like 2	2.6153	2.24046	4.11425	2.73118
BnaA02g02460D	Core-2/I-branching beta-1,6-N-acetylglucosaminyltransferase family protein	12.3549	12.7339	7.49992	7.97858
BnaA02g02470D	voltage dependent anion channel 3	12.8101	18.392	41.1923	18.7151
BnaA02g02540D	Ribosomal protein S4	67.2097	95.4702	74.5657	50.3654
BnaA02g02550D	Ribosomal protein L27 family protein	10.4448	9.09864	0.983034	6.2333
BnaA02g02560D	#N/A	8.10141	10.4178	22.5358	10.9368
BnaA02g02580D	myb domain protein 16	14.4635	1.69563	0.248792	5.59893
BnaA02g02590D	U-box domain-containing protein	3.59976	3.40517	3.16595	2.72261
BnaA02g02610D	casein lytic proteinase B3	10.2918	7.2265	11.5973	7.55077
BnaA02g02630D	galacturonosyltransferase 14	31.9784	8.32201	2.52815	11.9456
BnaA02g02650D	TPX2 (targeting protein for Xklp2) protein family	0	0	1.69542	1.35453
BnaA02g02660D	PHD finger family protein	2.50075	2.45915	2.49506	2.4362
BnaA02g02680D	longifolia1	2.77042	1.67312	5.92916	2.79611
BnaA02g02690D	SPIRAL1-like4	2.72326	4.14091	4.94434	2.25223
BnaA02g02700D	COBRA-like extracellular glycosyl-phosphatidyl inositol-anchored protein family	0.117397	0.33163	6.82195	3.13345
BnaA02g02710D	Mitochondrial substrate carrier family protein	3.96125	2.19393	3.95789	3.01028
BnaA02g02720D	reversibly glycosylated polypeptide 2	10.526	5.1656	5.10788	6.73988
BnaA02g02740D	ARM repeat superfamily protein	3.7944	3.63223	2.71405	4.03606
BnaA02g02750D	DNA/RNA polymerases superfamily protein	2.6191	1.59715	1.12617	1.45695
BnaA02g02770D	Alpha-L RNA-binding motif/Ribosomal protein S4 family protein	7.16721	9.73423	8.86726	11.9263
BnaA02g02780D	glucose-6-phosphate acetyltransferase 1	4.84544	2.89851	3.29754	1.37756
BnaA02g02790D	Pollen Ole e 1 allergen and extensin family protein	1.23549	0.356107	0	0.210231
BnaA02g02820D	RING/U-box superfamily protein	1.2667	0.33443	1.84335	0.729815
BnaA02g02840D	CONSTANS-like 1	0.459603	1.46409	0.56035	0.399676
BnaA02g02850D	prenylcysteine methylesterase	3.29716	4.44634	2.09409	1.17223
BnaA02g02880D	NAD(P)-binding Rossmann-fold superfamily protein	11.3008	10.8936	11.3096	6.69963
[truncated: 44,141 more rows]

## Sheet: Epidermis-specific
B. napus ID	Arabidopsis nucleotide BLAST	Description
BnaC05g01680D	AT1G03050.1	ENTH/ANTH/VHS superfamily protein
BnaA10g02490D	AT1G04240.1	AUX/IAA transcriptional regulator family protein
BnaA08g31670D	AT1G08650.1	phosphoenolpyruvate carboxylase kinase 1
BnaAnng32710D	AT1G10000.1	Ribonuclease H-like superfamily protein
BnaC08g41800D	AT1G11850.4	unknown protein
BnaC05g09480D	AT1G12330.1	unknown protein; INVOLVED IN: biological_process unknown; LOCATED IN: chloroplast; EXPRESSED IN: 21 plant structures; EXPRESSED DURING: 12 growth stages; BEST Arabidopsis thaliana protein match is: unknown protein (TAIR:AT5G12900.1); Has 249 Blast hits to 249 proteins in 27 species: Archae - 0; Bacteria - 0; Metazoa - 7; Fungi - 14; Plants - 217; Viruses - 0; Other Eukaryotes - 11 (source: NCBI B…
BnaA06g08120D	AT1G12460.1	Leucine-rich repeat protein kinase family protein
BnaA06g09240D	AT1G14420.1	Pectate lyase family protein
BnaCnng60280D	AT1G14420.1	Pectate lyase family protein
BnaA07g34140D	AT1G22410.1	Class-II DAHP synthetase family protein
BnaA07g10380D	AT1G22590.2	AGAMOUS-like 87
BnaC05g21740D	AT1G28270.1	ralf-like 4
BnaA08g17820D	AT1G29670.1	GDSL-like Lipase/Acylhydrolase superfamily protein
BnaA05g15070D	AT1G33790.2	jacalin lectin family protein
BnaA08g04360D	AT1G45010.1	TRAM, LAG1 and CLN8 (TLC) lipid-sensing domain containing protein
BnaA08g03150D	AT1G48590.2	Calcium-dependent lipid-binding (CaLB domain) family protein
BnaA05g14020D	AT1G54070.1	Dormancy/auxin associated family protein
BnaA08g29220D	AT1G55560.1	SKU5 similar 14
BnaC06g26980D	AT1G65060.1	4-coumarate:CoA ligase 3
BnaC06g27010D	AT1G65295.1	unknown protein; LOCATED IN: endomembrane system; EXPRESSED IN: 22 plant structures; EXPRESSED DURING: 13 growth stages; BEST Arabidopsis thaliana protein match is: unknown protein (TAIR:AT5G01015.1); Has 90 Blast hits to 90 proteins in 15 species: Archae - 0; Bacteria - 0; Metazoa - 0; Fungi - 0; Plants - 90; Viruses - 0; Other Eukaryotes - 0 (source: NCBI BLink).
BnaA02g12120D	AT1G65450.1	HXXXD-type acyl-transferase family protein
BnaA03g31570D	AT1G66100.1	Plant thionin
BnaA03g58620D	AT1G69100.1	Eukaryotic aspartyl protease family protein
BnaC02g20340D	AT1G70830.3	MLP-like protein 28
BnaA07g38900D	AT1G70895.2	CLAVATA3/ESR-RELATED 17
BnaA03g51020D	AT1G73700.1	MATE efflux family protein
BnaA07g34540D	AT1G78960.1	lupeol synthase 2
BnaC06g39380D	AT1G78960.1	lupeol synthase 2
BnaCnng51700D	AT2G01520.1	MLP-like protein 328
BnaA02g27380D	AT2G03980.1	GDSL-like Lipase/Acylhydrolase superfamily protein
BnaC09g22170D	AT2G03980.1	GDSL-like Lipase/Acylhydrolase superfamily protein
BnaC03g44180D	AT2G04570.1	GDSL-like Lipase/Acylhydrolase superfamily protein
BnaC09g09070D	AT2G16630.1	Pollen Ole e 1 allergen and extensin family protein
BnaC04g38040D	AT2G25810.1	tonoplast intrinsic protein 4;1
BnaA09g40640D	AT2G26250.1	3-ketoacyl-CoA synthase 10
BnaA04g15520D	AT2G26910.1	pleiotropic drug resistance 4
BnaC04g16900D	AT2G27385.3	Pollen Ole e 1 allergen and extensin family protein
BnaC04g15590D	AT2G28630.1	3-ketoacyl-CoA synthase 12
BnaA05g12340D	AT2G30010.1	TRICHOME BIREFRINGENCE-LIKE 45
BnaC04g13100D	AT2G31500.1	calcium-dependent protein kinase 24
BnaA03g15020D	AT2G32690.4	glycine-rich protein 23
BnaA04g18980D	AT2G32690.4	glycine-rich protein 23
BnaC03g18040D	AT2G32690.4	glycine-rich protein 23
BnaCnng05280D	AT2G33775.1	ralf-like 19
BnaA05g08210D	AT2G36050.1	ovate family protein 15
BnaA05g06540D	AT2G38120.1	Transmembrane amino acid transporter family protein
BnaC04g07210D	AT2G38120.1	Transmembrane amino acid transporter family protein
BnaAnng27610D	AT2G38530.1	lipid transfer protein 2
BnaA03g18300D	AT2G39010.1	plasma membrane intrinsic protein 2E
BnaC04g05270D	AT2G40090.1	ABC2 homolog 9
BnaC04g02430D	AT2G42600.1	phosphoenolpyruvate carboxylase 2
BnaA05g03270D	AT2G43340.1	Protein of unknown function (DUF1685)
BnaA03g21590D	AT2G47040.1	Plant invertase/pectin methylesterase inhibitor superfamily
BnaAnng37650D	AT2G47240.2	AMP-dependent synthetase and ligase family protein
BnaCnng05800D	AT3G01240.1	unknown protein
BnaA03g27540D	AT3G01270.1	Pectate lyase family protein
BnaCnng05770D	AT3G01270.1	Pectate lyase family protein
BnaC01g39640D	AT3G07820.1	Pectin lyase-like superfamily protein
BnaC05g43760D	AT3G08770.2	lipid transfer protein 6
BnaA05g25890D	AT3G13400.1	SKU5 similar 13
BnaC03g37910D	AT3G13400.1	SKU5 similar 13
BnaC05g39970D	AT3G13400.1	SKU5 similar 13
BnaA05g25150D	AT3G14310.1	pectin methylesterase 3
BnaC05g37320D	AT3G16040.1	Translation machinery associated TMA7
BnaC05g36380D	AT3G17050.1	transposable element gene
BnaC05g31560D	AT3G20470.1	glycine-rich protein 5
BnaA01g23820D	AT3G23450.1	unknown protein
BnaC01g43540D	AT3G23810.1	S-adenosyl-l-homocysteine (SAH) hydrolase 2
BnaC07g22930D	AT3G25780.1	allene oxide cyclase 3
BnaA02g27860D	AT3G26200.1	cytochrome P450, family 71, subfamily B, polypeptide 22
BnaC08g13320D	AT3G27835.1	Gamma-thionin family protein
BnaA09g02340D	AT3G28750.1	unknown protein
BnaC09g01920D	AT3G28860.1	ATP binding cassette subfamily B19
BnaCnng75490D	AT3G44300.1	nitrilase 2
BnaC08g21170D	AT3G49540.1	unknown protein; FUNCTIONS IN: molecular_function unknown; INVOLVED IN: N-terminal protein myristoylation; LOCATED IN: cellular_component unknown; Has 9244 Blast hits to 5308 proteins in 962 species: Archae - 18; Bacteria - 2665; Metazoa - 1953; Fungi - 964; Plants - 333; Viruses - 74; Other Eukaryotes - 3237 (source: NCBI BLink).
BnaAnng03940D	AT3G49900.1	Phototropic-responsive NPH3 family protein
BnaA04g03610D	AT3G55430.1	O-Glycosyl hydrolases family 17 protein
BnaA03g19650D	AT3G57690.1	arabinogalactan protein 23
BnaA04g27260D	AT3G62230.1	F-box family protein
BnaA04g00410D	AT3G62710.1	Glycosyl hydrolase family protein
BnaCnng02380D	AT4G00360.1	cytochrome P450, family 86, subfamily A, polypeptide 2
BnaA03g26250D	AT4G02250.1	Plant invertase/pectin methylesterase inhibitor superfamily protein
BnaC02g28140D	AT4G02380.1	senescence-associated gene 21
BnaC03g30220D	AT4G03290.1	EF hand calcium-binding protein family
BnaC09g22500D	AT4G04890.1	protodermal factor 2
BnaA01g17150D	AT4G16670.1	Plant protein of unknown function (DUF828) with plant pleckstrin homology-like region
BnaA03g44000D	AT4G19380.1	Long-chain fatty alcohol dehydrogenase family protein
BnaA03g44740D	AT4G21620.1	glycine-rich protein
BnaCnng00020D	AT4G22100.1	beta glucosidase 2
BnaC01g16500D	AT4G24640.1	Plant invertase/pectin methylesterase inhibitor superfamily protein
BnaA03g47580D	AT4G25640.1	detoxifying efflux carrier 35
BnaC01g17710D	AT4G25810.1	xyloglucan endotransglycosylase 6
BnaC01g17890D	AT4G25960.1	P-glycoprotein 2
BnaA01g16550D	AT4G27580.1	unknown protein; FUNCTIONS IN: molecular_function unknown; INVOLVED IN: biological_process unknown; LOCATED IN: mitochondrion, cell wall; EXPRESSED IN: 9 plant structures; EXPRESSED DURING: 6 growth stages; Has 30201 Blast hits to 17322 proteins in 780 species: Archae - 12; Bacteria - 1396; Metazoa - 17338; Fungi - 3422; Plants - 5037; Viruses - 0; Other Eukaryotes - 2996 (source: NCBI BLink).
BnaA02g09870D	AT4G27585.1	SPFH/Band 7/PHB domain-containing membrane-associated protein family
BnaC07g41100D	AT4G27950.1	cytokinin response factor 4
BnaA01g07900D	AT4G29020.2	glycine-rich protein
BnaC07g41690D	AT4G29020.2	glycine-rich protein
BnaCnng64320D	AT4G29460.1	Phospholipase A2 family protein
BnaA01g06700D	AT4G30340.1	diacylglycerol kinase 7
BnaC01g03500D	AT4G35010.1	beta-galactosidase 11
BnaC07g45340D	AT4G35010.1	beta-galactosidase 11
BnaA01g01370D	AT4G36240.1	GATA transcription factor 7
BnaA01g34530D	AT4G36610.1	alpha/beta-Hydrolases superfamily protein
BnaA05g32110D	AT4G38940.1	Galactose oxidase/kelch repeat superfamily protein
BnaAnng13710D	AT5G07430.1	Pectin lyase-like superfamily protein
BnaC02g03800D	AT5G11420.1	Protein of unknown function, DUF642
BnaC02g05990D	AT5G15310.1	myb domain protein 16
BnaA02g02970D	AT5G16100.1	unknown protein
BnaC02g06390D	AT5G16100.1	unknown protein
BnaA10g16480D	AT5G18460.1	Protein of Unknown Function (DUF239)
BnaAnng08580D	AT5G18910.1	Protein kinase superfamily protein
BnaC09g38400D	AT5G19290.1	alpha/beta-Hydrolases superfamily protein
BnaA02g04170D	AT5G19360.1	calcium-dependent protein kinase 34
BnaA06g26500D	AT5G23940.1	HXXXD-type acyl-transferase family protein
BnaC02g41520D	AT5G23940.1	HXXXD-type acyl-transferase family protein
BnaC09g04040D	AT5G25390.2	Integrase-type DNA-binding superfamily protein
BnaA06g27710D	AT5G25460.1	Protein of unknown function, DUF642
BnaC07g29330D	AT5G25460.1	Protein of unknown function, DUF642
BnaC02g48560D	AT5G25610.1	BURP domain-containing protein
CUFF.9527.1	AT5G25770.2	alpha/beta-Hydrolases superfamily protein
BnaC07g28690D	AT5G26670.1	Pectinacetylesterase family protein
BnaC08g08210D	AT5G33370.1	GDSL-like Lipase/Acylhydrolase superfamily protein
BnaC06g12920D	AT5G40380.1	cysteine-rich RLK (RECEPTOR-like protein kinase) 42
BnaA07g15460D	AT5G41780.1	myosin heavy chain-related
CUFF.23860.1	AT5G44005.1	unknown protein; FUNCTIONS IN: molecular_function unknown; INVOLVED IN: biological_process unknown; LOCATED IN: plasma membrane; Has 35333 Blast hits to 34131 proteins in 2444 species: Archae - 798; Bacteria - 22429; Metazoa - 974; Fungi - 991; Plants - 531; Viruses - 0; Other Eukaryotes - 9610 (source: NCBI BLink).
BnaA09g16850D	AT5G44020.1	HAD superfamily, subfamily IIIB acid phosphatase
BnaCnng34700D	AT5G45670.1	GDSL-like Lipase/Acylhydrolase superfamily protein
BnaC09g52000D	AT5G45880.1	Pollen Ole e 1 allergen and extensin family protein
BnaC07g49180D	AT5G48140.1	Pectin lyase-like superfamily protein
BnaA01g18180D	AT5G48930.1	hydroxycinnamoyl-CoA shikimate/quinate hydroxycinnamoyl transferase
BnaA02g10970D	AT5G52300.1	CAP160 protein
BnaCnng14580D	AT5G54095.1	unknown protein; FUNCTIONS IN: molecular_function unknown; INVOLVED IN: N-terminal protein myristoylation; LOCATED IN: cellular_component unknown; EXPRESSED IN: 9 plant structures; EXPRESSED DURING: L mature pollen stage, M germinated pollen stage, 4 anthesis, C globular stage, petal differentiation and expansion stage; BEST Arabidopsis thaliana protein match is: unknown protein (TAIR:AT4G27580.1…
BnaC02g13250D	AT5G55180.1	O-Glycosyl hydrolases family 17 protein
BnaA03g09220D	AT5G59845.1	Gibberellin-regulated family protein
BnaA03g40080D	AT5G61270.1	phytochrome-interacting factor7
BnaA06g22250D	AT5G62750.1	unknown protein; Has 24942 Blast hits to 11726 proteins in 897 species: Archae - 48; Bacteria - 2086; Metazoa - 8361; Fungi - 2243; Plants - 1040; Viruses - 210; Other Eukaryotes - 10954 (source: NCBI BLink).
BnaA06g23810D	AT5G64870.1	SPFH/Band 7/PHB domain-containing membrane-associated protein family
BnaC09g07150D	AT5G67620.1	unknown protein; FUNCTIONS IN: molecular_function unknown; INVOLVED IN: N-terminal protein myristoylation; LOCATED IN: microtubule; BEST Arabidopsis thaliana protein match is: unknown protein (TAIR:AT5G62900.1); Has 1807 Blast hits to 1807 proteins in 277 species: Archae - 0; Bacteria - 0; Metazoa - 736; Fungi - 347; Plants - 385; Viruses - 0; Other Eukaryotes - 339 (source: NCBI BLink).

## Sheet: Cortex-specific
B. napus ID	Arabidopsis nucleotide BLAST	Description
BnaA01g09060D	AT4G18290.1	potassium channel in Arabidopsis thaliana 2
BnaA01g20950D	AT3G49780.1	phytosulfokine 4 precursor
BnaA01g31950D	AT1G74670.1	Gibberellin-regulated family protein
BnaA02g01430D	AT5G13140.1	Pollen Ole e 1 allergen and extensin family protein
BnaA02g03140D	AT5G16570.1	glutamine synthetase 1;4
BnaA02g08300D	AT5G57180.2	chloroplast import apparatus 2
BnaA02g34280D	AT5G64570.1	beta-D-xylosidase 4
BnaA03g11650D	AT5G54980.1	Uncharacterised protein family (UPF0497)
BnaA05g07450D	AT2G36970.1	UDP-Glycosyltransferase superfamily protein
BnaA05g28390D	AT3G10450.1	serine carboxypeptidase-like 7
BnaA06g10250D	AT1G15550.1	gibberellin 3-oxidase 1
BnaA06g31690D	AT3G28040.1	Leucine-rich receptor-like protein kinase family protein
BnaA06g38220D	AT1G12090.1	extensin-like protein
BnaA07g20200D	AT1G79720.1	Eukaryotic aspartyl protease family protein
BnaA07g35150D	AT1G79720.1	Eukaryotic aspartyl protease family protein
BnaA08g24920D	AT1G12090.1	extensin-like protein
BnaA08g26170D	AT1G09750.1	Eukaryotic aspartyl protease family protein
BnaA09g01000D	AT4G02700.1	sulfate transporter 3;2
BnaA09g06900D	AT5G64570.1	beta-D-xylosidase 4
BnaA09g13230D	AT1G62500.1	Bifunctional inhibitor/lipid-transfer protein/seed storage 2S albumin superfamily protein
BnaA09g33720D	AT3G53420.2	plasma membrane intrinsic protein 2A
BnaA10g20160D	AT5G13140.1	Pollen Ole e 1 allergen and extensin family protein
BnaAnng24130D	AT2G36830.1	gamma tonoplast intrinsic protein
BnaC01g15060D	AT4G23600.1	Tyrosine transaminase family protein
BnaC01g16630D	AT4G24780.2	Pectin lyase-like superfamily protein
BnaC01g20640D	AT4G28100.1	unknown protein; FUNCTIONS IN: molecular_function unknown; INVOLVED IN: biological_process unknown; LOCATED IN: anchored to plasma membrane, anchored to membrane; EXPRESSED IN: 23 plant structures; EXPRESSED DURING: 14 growth stages; BEST Arabidopsis thaliana protein match is: unknown protein (TAIR:AT3G18050.1); Has 30201 Blast hits to 17322 proteins in 780 species: Archae - 12; Bacteria - 1396; …
BnaC01g22500D	AT4G15160.2	Bifunctional inhibitor/lipid-transfer protein/seed storage 2S albumin superfamily protein
BnaC01g26290D	AT3G49780.1	phytosulfokine 4 precursor
BnaC02g04510D	AT5G13140.1	Pollen Ole e 1 allergen and extensin family protein
BnaC02g13020D	AT5G55450.1	Bifunctional inhibitor/lipid-transfer protein/seed storage 2S albumin superfamily protein
BnaC02g14920D	AT5G52860.1	ABC-2 type transporter family protein
BnaC02g38640D	AT5G48490.1	Bifunctional inhibitor/lipid-transfer protein/seed storage 2S albumin superfamily protein
BnaC03g34970D	AT3G06880.2	Transducin/WD40 repeat-like superfamily protein
BnaC03g76520D	AT4G39900.1	unknown protein
BnaC04g08090D	AT2G37170.1	plasma membrane intrinsic protein 2
BnaC05g49400D	AT1G12090.1	extensin-like protein
BnaC06g19650D	AT1G79720.1	Eukaryotic aspartyl protease family protein
BnaC06g34730D	AT1G73890.1	Bifunctional inhibitor/lipid-transfer protein/seed storage 2S albumin superfamily protein
BnaC06g40060D	AT1G79720.1	Eukaryotic aspartyl protease family protein
BnaC07g14660D	AT1G21090.1	Cupredoxin superfamily protein
BnaC08g02750D	AT1G49750.1	Leucine-rich repeat (LRR) family protein
BnaC08g06530D	AT1G36370.1	serine hydroxymethyltransferase 7
BnaC08g13830D	AT1G09750.1	Eukaryotic aspartyl protease family protein
BnaC08g15350D	AT1G12090.1	extensin-like protein
BnaC08g36760D	AT1G19350.3	Brassinosteroid signalling positive regulator (BZR1) family protein
BnaC08g43240D	AT1G08290.1	WIP domain protein 3
BnaC08g48560D	AT1G26960.1	homeobox protein 23
BnaC09g01600D	AT3G28040.1	Leucine-rich receptor-like protein kinase family protein
BnaC09g06400D	AT5G64570.1	beta-D-xylosidase 4
BnaC09g13030D	AT1G62790.1	Bifunctional inhibitor/lipid-transfer protein/seed storage 2S albumin superfamily protein
BnaC09g18640D	AT5G45650.1	subtilase family protein
BnaCnng62860D	AT4G34220.1	Leucine-rich repeat protein kinase family protein
BnaCnng68070D	AT1G62500.1	Bifunctional inhibitor/lipid-transfer protein/seed storage 2S albumin superfamily protein

## Sheet: Vasculature-specific
B. napus ID	Arabidopsis nucleotide BLAST	Description
BnaA01g00920D	AT4G37180.1	Homeodomain-like superfamily protein
BnaA01g01600D	AT4G35970.1	ascorbate peroxidase 5
BnaA01g02340D	AT4G34870.1	rotamase cyclophilin 5
BnaA01g05020D	AT4G31840.1	early nodulin-like protein 15
BnaA01g07600D	AT4G29230.1	NAC domain containing protein 75
BnaA01g07960D	AT3G23890.2	topoisomerase II
BnaA01g08850D	AT5G46570.1	BR-signaling kinase 2
BnaA01g09850D	AT4G19060.1	P-loop containing nucleoside triphosphate hydrolases superfamily protein
BnaA01g11960D	AT4G22160.2	unknown protein
BnaA01g12370D	AT4G22680.1	myb domain protein 85
BnaA01g13430D	AT4G23800.1	HMG (high mobility group) box protein
BnaA01g13750D	AT4G24265.1	unknown protein
BnaA01g15700D	AT4G26580.2	RING/U-box superfamily protein
BnaA01g15940D	AT4G26840.1	small ubiquitin-like modifier 1
BnaA01g17440D	AT4G16400.1	unknown protein
BnaA01g20410D	AT4G01450.2	nodulin MtN21 /EamA-like transporter family protein
BnaA01g24750D	AT5G26000.1	thioglucoside glucohydrolase 1
BnaA01g25510D	AT3G20898.1	unknown protein
BnaA01g25600D	AT3G20670.1	histone H2A 13
BnaA01g28310D	AT3G15990.1	sulfate transporter 3;4
BnaA01g30240D	AT3G12890.1	activator of spomin::LUC2
BnaA01g31470D	AT3G10740.1	alpha-L-arabinofuranosidase 1
BnaA01g31980D	AT3G10080.1	RmlC-like cupins superfamily protein
BnaA01g32310D	AT3G08710.2	thioredoxin H-type 9
BnaA01g34560D	AT4G40010.1	SNF1-related protein kinase 2.7
BnaA01g34870D	AT4G32110.1	Beta-1,3-N-Acetylglucosaminyltransferase family protein
BnaA01g34970D	AT4G19840.1	phloem protein 2-A1
BnaA01g35130D	AT4G24450.1	phosphoglucan, water dikinase
BnaA02g00480D	AT5G65360.1	Histone superfamily protein
BnaA02g01100D	AT5G12050.1	unknown protein; BEST Arabidopsis thaliana protein match is: unknown protein (TAIR:AT3G13980.1); Has 1807 Blast hits to 1807 proteins in 277 species: Archae - 0; Bacteria - 0; Metazoa - 736; Fungi - 347; Plants - 385; Viruses - 0; Other Eukaryotes - 339 (source: NCBI BLink).
BnaA02g05240D	AT5G21105.1	Plant L-ascorbate oxidase
BnaA02g06580D	AT5G60020.1	laccase 17
BnaA02g07210D	AT5G59080.1	unknown protein; FUNCTIONS IN: molecular_function unknown; INVOLVED IN: response to oxidative stress; LOCATED IN: chloroplast; EXPRESSED IN: 18 plant structures; EXPRESSED DURING: 9 growth stages; BEST Arabidopsis thaliana protein match is: unknown protein (TAIR:AT3G46880.1); Has 1807 Blast hits to 1807 proteins in 277 species: Archae - 0; Bacteria - 0; Metazoa - 736; Fungi - 347; Plants - 385; V…
BnaA02g08160D	AT5G57350.2	H(+)-ATPase 3
BnaA02g08910D	AT5G55680.1	glycine-rich protein
BnaA02g09210D	AT4G26840.1	small ubiquitin-like modifier 1
BnaA02g09840D	AT5G54130.2	Calcium-binding endonuclease/exonuclease/phosphatase family
BnaA02g10130D	AT5G53730.1	Late embryogenesis abundant (LEA) hydroxyproline-rich glycoprotein family
BnaA02g11200D	AT5G51890.1	Peroxidase superfamily protein
BnaA02g12430D	AT1G66200.1	glutamine synthase clone F11
BnaA02g14720D	AT1G69970.2	CLAVATA3/ESR-RELATED 26
BnaA02g17260D	AT1G75500.2	Walls Are Thin 1
BnaA02g17720D	AT1G76800.1	Vacuolar iron transporter (VIT) family protein
BnaA02g20380D	AT4G01440.1	nodulin MtN21 /EamA-like transporter family protein
BnaA02g22810D	AT5G44680.1	DNA glycosylase superfamily protein
BnaA02g23460D	AT4G10120.2	Sucrose-phosphate synthase family protein
BnaA02g26670D	AT2G03090.1	expansin A15
BnaA02g27650D	AT3G25855.1	Copper transport protein family
BnaA02g29310D	AT3G28455.1	CLAVATA3/ESR-RELATED 25
BnaA02g30070D	AT5G65360.1	Histone superfamily protein
BnaA02g33610D	AT5G62890.3	Xanthine/uracil permease family protein
BnaA02g34250D	AT5G64530.1	xylem NAC domain 1
BnaA02g36240D	AT1G80830.1	natural resistance-associated macrophage protein 1
BnaA02g36630D	AT5G45970.1	RAC-like 2
BnaA03g00120D	AT5G01910.1	unknown protein
BnaA03g00780D	AT5G03170.1	FASCICLIN-like arabinogalactan-protein 11
BnaA03g04530D	AT5G13840.2	FIZZY-related 3
BnaA03g04720D	AT5G14110.1	Protein of unknown function (DUF 3339)
BnaA03g04930D	AT5G14500.1	aldose 1-epimerase family protein
BnaA03g04940D	AT5G14510.1	ARM repeat superfamily protein
BnaA03g05890D	AT5G16250.1	unknown protein
BnaA03g06610D	AT5G17420.1	Cellulose synthase family protein
BnaA03g07450D	AT5G18970.1	AWPM-19-like family protein
BnaA03g07530D	AT5G42330.1	unknown protein; Has 35333 Blast hits to 34131 proteins in 2444 species: Archae - 798; Bacteria - 22429; Metazoa - 974; Fungi - 991; Plants - 531; Viruses - 0; Other Eukaryotes - 9610 (source: NCBI BLink).
BnaA03g08390D	AT5G22090.2	Protein of unknown function (DUF3049)
BnaA03g08880D	AT5G60490.1	FASCICLIN-like arabinogalactan-protein 12
BnaA03g09070D	AT5G60200.1	TARGET OF MONOPTEROS 6
BnaA03g09170D	AT5G22880.1	histone B2
BnaA03g11080D	AT5G56150.2	ubiquitin-conjugating enzyme 30
BnaA03g14010D	AT2G30490.1	cinnamate-4-hydroxylase
BnaA03g19090D	AT2G40480.1	Plant protein of unknown function (DUF827)
BnaA03g19950D	AT2G42910.1	Phosphoribosyltransferase family protein
BnaA03g21300D	AT2G46225.1	ABI-1-like 1
BnaA03g22550D	AT2G27035.1	early nodulin-like protein 20
BnaA03g24520D	AT5G26000.1	thioglucoside glucohydrolase 1
BnaA03g27460D	AT3G01410.2	Polynucleotidyl transferase, ribonuclease H-like superfamily protein
BnaA03g27860D	AT3G02380.1	CONSTANS-like 2
BnaA03g31400D	AT5G05090.1	Homeodomain-like superfamily protein
BnaA03g31500D	AT3G10986.1	Protein of unknown function (DUF567)
BnaA03g33350D	AT5G11990.1	proline-rich family protein
BnaA03g35830D	AT3G20570.1	early nodulin-like protein 9
BnaA03g38120D	AT2G05760.1	Xanthine/uracil permease family protein
BnaA03g41280D	AT3G51280.1	Tetratricopeptide repeat (TPR)-like superfamily protein
BnaA03g44750D	AT4G21650.1	Subtilase family protein
BnaA03g45950D	AT4G23400.1	plasma membrane intrinsic protein 1;5
BnaA03g45960D	AT4G23410.1	tetraspanin5
BnaA03g48600D	AT4G27435.1	Protein of unknown function (DUF1218)
BnaA03g49250D	AT4G28410.1	Tyrosine transaminase family protein
BnaA03g49460D	AT4G29230.1	NAC domain containing protein 75
BnaA03g49740D	AT4G02180.1	DC1 domain-containing protein
BnaA03g51730D	AT4G31840.1	early nodulin-like protein 15
BnaA03g53800D	AT4G36945.1	PLC-like phosphodiesterases superfamily protein
BnaA03g54110D	AT4G37590.1	Phototropic-responsive NPH3 family protein
BnaA03g54880D	AT5G02380.1	metallothionein 2B
BnaA03g55150D	AT5G05110.1	Cystatin/monellin family protein
BnaA03g55980D	AT5G13250.1	RING finger protein
BnaA04g00700D	AT3G61440.1	cysteine synthase C1
BnaA04g04370D	AT3G54040.1	PAR1 protein
BnaA04g04900D	AT3G53100.1	GDSL-like Lipase/Acylhydrolase superfamily protein
BnaA04g05980D	AT3G14990.1	Class I glutamine amidotransferase-like superfamily protein
BnaA04g07770D	AT5G36710.1	unknown protein; FUNCTIONS IN: molecular_function unknown; INVOLVED IN: biological_process unknown; LOCATED IN: endomembrane system; BEST Arabidopsis thaliana protein match is: unknown protein (TAIR:AT5G36800.1); Has 35333 Blast hits to 34131 proteins in 2444 species: Archae - 798; Bacteria - 22429; Metazoa - 974; Fungi - 991; Plants - 531; Viruses - 0; Other Eukaryotes - 9610 (source: NCBI BLink…
BnaA04g10620D	AT5G40800.1	unknown protein; BEST Arabidopsis thaliana protein match is: unknown protein (TAIR:AT3G27250.1); Has 1807 Blast hits to 1807 proteins in 277 species: Archae - 0; Bacteria - 0; Metazoa - 736; Fungi - 347; Plants - 385; Viruses - 0; Other Eukaryotes - 339 (source: NCBI BLink).
BnaA04g12350D	AT2G21660.2	cold, circadian rhythm, and rna binding 2
BnaA04g12710D	AT2G22230.1	Thioesterase superfamily protein
BnaA04g13830D	AT3G20370.1	TRAF-like family protein
BnaA04g14020D	AT2G23950.1	Leucine-rich repeat protein kinase family protein
BnaA04g15420D	AT2G27190.1	purple acid phosphatase 12
BnaA04g15550D	AT2G27030.3	calmodulin 5
BnaA04g16000D	AT2G27740.1	Family of unknown function (DUF662)
BnaA04g16710D	AT2G28810.1	Dof-type zinc finger DNA-binding family protein
BnaA04g20230D	AT2G34530.1	unknown protein; FUNCTIONS IN: molecular_function unknown; INVOLVED IN: biological_process unknown; LOCATED IN: endomembrane system; EXPRESSED IN: flower; EXPRESSED DURING: petal differentiation and expansion stage; BEST Arabidopsis thaliana protein match is: unknown protein (TAIR:AT2G34540.2); Has 35333 Blast hits to 34131 proteins in 2444 species: Archae - 798; Bacteria - 22429; Metazoa - 974; …
BnaA04g20300D	AT2G34710.1	Homeobox-leucine zipper family protein / lipid-binding START domain-containing protein
BnaA04g22050D	AT2G38480.1	Uncharacterised protein family (UPF0497)
BnaA04g22770D	AT2G39870.1	unknown protein
BnaA04g24690D	AT2G42820.1	HVA22-like protein F
BnaA04g27100D	AT2G46660.1	cytochrome P450, family 78, subfamily A, polypeptide 6
BnaA04g29050D	AT2G37610.1	unknown protein; Has 21 Blast hits to 21 proteins in 5 species: Archae - 0; Bacteria - 0; Metazoa - 0; Fungi - 0; Plants - 21; Viruses - 0; Other Eukaryotes - 0 (source: NCBI BLink).
BnaA05g01920D	AT2G40900.1	nodulin MtN21 /EamA-like transporter family protein
BnaA05g02860D	AT2G42410.1	zinc finger protein 11
BnaA05g02990D	AT2G42830.1	K-box region and MADS-box transcription factor family protein
BnaA05g06250D	AT2G38910.1	calcium-dependent protein kinase 20
BnaA05g06290D	AT2G38800.1	Plant calmodulin-binding protein-related
BnaA05g10960D	AT2G32020.1	Acyl-CoA N-acyltransferases (NAT) superfamily protein
BnaA05g11570D	AT2G31280.1	conserved peptide upstream open reading frame 7
BnaA05g11950D	AT2G30490.1	cinnamate-4-hydroxylase
BnaA05g13900D	AT1G55210.2	Disease resistance-responsive (dirigent-like protein) family protein
BnaA05g14890D	AT1G52400.3	beta glucosidase 18
BnaA05g16430D	AT1G32100.1	pinoresinol reductase 1
BnaA05g18690D	AT3G20370.1	TRAF-like family protein
BnaA05g20350D	AT3G20570.1	early nodulin-like protein 9
BnaA05g20540D	AT3G19550.1	unknown protein; FUNCTIONS IN: molecular_function unknown; INVOLVED IN: biological_process unknown; LOCATED IN: mitochondrion; EXPRESSED IN: 15 plant structures; EXPRESSED DURING: 9 growth stages; Has 36 Blast hits to 36 proteins in 8 species: Archae - 0; Bacteria - 0; Metazoa - 0; Fungi - 0; Plants - 36; Viruses - 0; Other Eukaryotes - 0 (source: NCBI BLink).
BnaA05g23300D	AT3G16500.1	phytochrome-associated protein 1
BnaA05g23600D	AT3G16070.1	unknown protein; BEST Arabidopsis thaliana protein match is: unknown protein (TAIR:AT1G15260.1); Has 26 Blast hits to 26 proteins in 7 species: Archae - 0; Bacteria - 0; Metazoa - 0; Fungi - 0; Plants - 26; Viruses - 0; Other Eukaryotes - 0 (source: NCBI BLink).
BnaA05g24200D	AT3G15353.1	metallothionein 3
BnaA05g31860D	AT3G05327.1	Cyclin family protein
BnaA05g32390D	AT3G03150.1	unknown protein; FUNCTIONS IN: molecular_function unknown; INVOLVED IN: biological_process unknown; LOCATED IN: mitochondrion; EXPRESSED IN: 22 plant structures; EXPRESSED DURING: 13 growth stages; BEST Arabidopsis thaliana protein match is: unknown protein (TAIR:AT5G17165.1); Has 39 Blast hits to 39 proteins in 11 species: Archae - 0; Bacteria - 0; Metazoa - 0; Fungi - 0; Plants - 39; Viruses - …
BnaA05g33720D	AT3G01670.1	unknown protein; BEST Arabidopsis thaliana protein match is: unknown protein (TAIR:AT3G01680.1); Has 121 Blast hits to 111 proteins in 12 species: Archae - 0; Bacteria - 0; Metazoa - 0; Fungi - 0; Plants - 121; Viruses - 0; Other Eukaryotes - 0 (source: NCBI BLink).
BnaA05g34820D	AT2G38640.1	Protein of unknown function (DUF567)
BnaA05g36130D	AT3G20450.1	B-cell receptor-associated protein 31-like
BnaA06g01330D	AT1G54095.1	Protein of unknown function (DUF1677)
BnaA06g01610D	AT1G52315.1	Regulator of Vps4 activity in the MVB pathway protein
BnaA06g01940D	AT1G52150.1	Homeobox-leucine zipper family protein / lipid-binding START domain-containing protein
BnaA06g03110D	AT1G49560.1	Homeodomain-like superfamily protein
BnaA06g04320D	AT5G59970.1	Histone superfamily protein
BnaA06g06170D	AT1G10380.1	Putative membrane lipoprotein
BnaA06g07080D	AT1G80740.1	chromomethylase 1
BnaA06g07800D	AT1G12880.1	nudix hydrolase homolog 12
BnaA06g08870D	AT1G13920.1	Remorin family protein
BnaA06g09680D	AT1G14890.1	Plant invertase/pectin methylesterase inhibitor superfamily protein
BnaA06g13880D	AT1G19715.2	Mannose-binding lectin superfamily protein
BnaA06g14130D	AT4G09950.1	P-loop containing nucleoside triphosphate hydrolases superfamily protein
BnaA06g15950D	AT3G49380.1	IQ-domain 15
BnaA06g22050D	AT5G62550.1	unknown protein; FUNCTIONS IN: molecular_function unknown; INVOLVED IN: biological_process unknown; LOCATED IN: plasma membrane; EXPRESSED IN: 17 plant structures; EXPRESSED DURING: 9 growth stages; Has 14949 Blast hits to 9947 proteins in 971 species: Archae - 43; Bacteria - 3248; Metazoa - 4424; Fungi - 1542; Plants - 562; Viruses - 55; Other Eukaryotes - 5075 (source: NCBI BLink).
BnaA06g25300D	AT2G18328.1	RAD-like 4
BnaA06g26420D	AT5G23860.2	tubulin beta 8
BnaA06g26980D	AT5G24470.1	pseudo-response regulator 5
BnaA06g27750D	AT5G25490.1	Ran BP2/NZF zinc finger-like superfamily protein
BnaA06g28260D	AT5G26620.1	shaggy-related kinase 11
BnaA06g30160D	AT5G48540.1	receptor-like protein kinase-related family protein
BnaA06g30200D	AT5G48480.1	Lactoylglutathione lyase / glyoxalase I family protein
BnaA06g30520D	AT5G47910.1	respiratory burst oxidase homologue D
BnaA06g31190D	AT5G48600.2	structural maintenance of chromosome 3
BnaA06g32960D	AT3G26350.1	LOCATED IN: chloroplast; EXPRESSED IN: root, pedicel, carpel, stamen; EXPRESSED DURING: 4 anthesis, petal differentiation and expansion stage; CONTAINS InterPro DOMAIN/s: Late embryogenesis abundant protein, group 2 (InterPro:IPR004864); BEST Arabidopsis thaliana protein match is: unknown protein (TAIR:AT1G13050.1); Has 3534 Blast hits to 2704 proteins in 342 species: Archae - 6; Bacteria - 192; …
BnaA06g34780D	AT1G14900.1	high mobility group A
BnaA06g35940D	AT3G48770.1	DNA binding;ATP binding
BnaA06g37360D	AT4G38740.1	rotamase CYP 1
BnaA06g37950D	AT1G10120.1	basic helix-loop-helix (bHLH) DNA-binding superfamily protein
BnaA06g38590D	AT3G47510.1	unknown protein
BnaA06g38750D	AT3G47180.1	RING/U-box superfamily protein
BnaA06g39670D	AT3G30725.1	glutamine dumper 6
BnaA06g40300D	AT5G46730.2	glycine-rich protein
BnaA06g40750D	AT4G39190.1	unknown protein
BnaA06g40830D	AT4G38530.1	phospholipase C1
BnaA07g00800D	AT2G19930.1	RNA-dependent RNA polymerase family protein
BnaA07g05960D	AT3G24110.1	Calcium-binding EF-hand family protein
BnaA07g06880D	AT1G31340.1	related to ubiquitin 1
BnaA07g08370D	AT1G28470.1	NAC domain containing protein 10
BnaA07g08530D	AT1G28290.1	arabinogalactan protein 31
BnaA07g09330D	AT1G26820.1	ribonuclease 3
BnaA07g10320D	AT1G22710.1	sucrose-proton symporter 2
BnaA07g10830D	AT1G21890.1	nodulin MtN21 /EamA-like transporter family protein
BnaA07g10860D	AT1G21830.1	unknown protein; CONTAINS InterPro DOMAIN/s: Protein of unknown function DUF740 (InterPro:IPR008004); BEST Arabidopsis thaliana protein match is: unknown protein (TAIR:AT1G44608.1); Has 49 Blast hits to 49 proteins in 12 species: Archae - 0; Bacteria - 0; Metazoa - 0; Fungi - 0; Plants - 49; Viruses - 0; Other Eukaryotes - 0 (source: NCBI BLink).
BnaA07g11240D	AT1G20850.1	xylem cysteine peptidase 2
BnaA07g12700D	AT5G66310.1	ATP binding microtubule motor family protein
BnaA07g12870D	AT2G26695.1	Ran BP2/NZF zinc finger-like superfamily protein
BnaA07g13130D	AT2G27300.1	NTM1-like 8
BnaA07g15210D	AT5G40980.1	Protein of unknown function (DUF 3339)
BnaA07g15830D	AT3G52900.1	Family of unknown function (DUF662)
BnaA07g17510D	AT3G57870.1	sumo conjugation enzyme 1
BnaA07g20570D	AT1G78370.1	glutathione S-transferase TAU 20
BnaA07g22230D	AT1G74458.1	unknown protein
BnaA07g24300D	AT1G69370.1	chorismate mutase 3
BnaA07g25310D	AT4G20370.1	PEBP (phosphatidylethanolamine-binding protein) family protein
BnaA07g26930D	AT1G68230.2	Reticulon family protein
BnaA07g27060D	AT1G68390.1	Core-2/I-branching beta-1,6-N-acetylglucosaminyltransferase family protein
BnaA07g27110D	AT1G68430.1	unknown protein
BnaA07g28240D	AT1G69680.1	Mog1/PsbP/DUF1795-like photosystem II reaction center PsbP family protein
BnaA07g28900D	AT1G70810.1	Calcium-dependent lipid-binding (CaLB domain) family protein
BnaA07g31770D	AT1G74840.1	Homeodomain-like superfamily protein
BnaA07g32120D	AT1G75820.1	Leucine-rich receptor-like protein kinase family protein
BnaA07g33210D	AT1G76970.1	Target of Myb protein 1
BnaA07g34860D	AT1G79380.1	Ca(2)-dependent phospholipid-binding protein (Copine) family
BnaA07g34920D	AT1G79430.2	Homeodomain-like superfamily protein
BnaA07g37340D	AT1G21310.1	extensin 3
BnaA07g39170D	AT1G17100.1	SOUL heme-binding family protein
BnaA08g07510D	AT4G14020.1	Rapid alkalinization factor (RALF) family protein
BnaA08g10670D	AT4G23590.1	Tyrosine transaminase family protein
BnaA08g12940D	AT4G29760.1	unknown protein
BnaA08g14220D	AT4G26970.1	aconitase 2
BnaA08g14280D	AT4G26840.1	small ubiquitin-like modifier 1
BnaA08g14350D	AT4G26640.2	WRKY family transcription factor family protein
BnaA08g14970D	AT4G35480.1	RING-H2 finger A3B
BnaA08g15190D	AT4G36230.1	unknown protein
BnaA08g15310D	AT4G36620.1	GATA transcription factor 19
BnaA08g15490D	AT4G37180.1	Homeodomain-like superfamily protein
BnaA08g15630D	AT4G37295.1	unknown protein; FUNCTIONS IN: molecular_function unknown; INVOLVED IN: biological_process unknown; LOCATED IN: endomembrane system; EXPRESSED IN: stem, root, leaf; EXPRESSED DURING: LP.06 six leaves visible, LP.04 four leaves visible; Has 30201 Blast hits to 17322 proteins in 780 species: Archae - 12; Bacteria - 1396; Metazoa - 17338; Fungi - 3422; Plants - 5037; Viruses - 0; Other Eukaryotes - …
BnaA08g16230D	AT4G39770.1	Haloacid dehalogenase-like hydrolase (HAD) superfamily protein
BnaA08g17640D	AT1G29950.2	basic helix-loop-helix (bHLH) DNA-binding superfamily protein
BnaA08g17950D	AT1G29380.1	Carbohydrate-binding X8 domain superfamily protein
BnaA08g18830D	AT1G27660.1	basic helix-loop-helix (bHLH) DNA-binding superfamily protein
BnaA08g22370D	AT1G18800.1	NAP1-related protein 2
BnaA08g22480D	AT1G18710.1	myb domain protein 47
BnaA08g22970D	AT1G17745.1	D-3-phosphoglycerate dehydrogenase
BnaA08g23000D	AT1G17710.1	Pyridoxal phosphate phosphatase-related protein
BnaA08g26070D	AT1G09932.1	Phosphoglycerate mutase family protein
BnaA08g26870D	AT1G08560.1	syntaxin of plants 111
BnaA08g27370D	AT1G03170.1	Protein of unknown function (DUF3049)
BnaA08g30020D	AT5G35670.1	IQ-domain 33
BnaA08g30320D	AT4G16620.1	nodulin MtN21 /EamA-like transporter family protein
BnaA09g00050D	AT4G01330.1	Protein kinase superfamily protein
BnaA09g01150D	AT4G02940.1	oxidoreductase, 2OG-Fe(II) oxygenase family protein
BnaA09g03060D	AT5G48480.1	Lactoylglutathione lyase / glyoxalase I family protein
BnaA09g03360D	AT5G49480.1	Ca2+-binding protein 1
BnaA09g04280D	AT5G26280.1	TRAF-like family protein
BnaA09g05560D	AT5G61000.1	Replication factor-A protein 1-related
BnaA09g06870D	AT5G64530.1	xylem NAC domain 1
BnaA09g08470D	AT5G26000.1	thioglucoside glucohydrolase 1
BnaA09g08780D	AT2G16600.1	rotamase CYP 3
BnaA09g12530D	AT1G63310.1	unknown protein; BEST Arabidopsis thaliana protein match is: unknown protein (TAIR:AT2G20362.1); Has 78 Blast hits to 77 proteins in 11 species: Archae - 0; Bacteria - 0; Metazoa - 0; Fungi - 0; Plants - 78; Viruses - 0; Other Eukaryotes - 0 (source: NCBI BLink).
BnaA09g19770D	AT1G43910.1	P-loop containing nucleoside triphosphate hydrolases superfamily protein
BnaA09g20840D	AT4G12580.1	unknown protein; Has 24 Blast hits to 18 proteins in 5 species: Archae - 0; Bacteria - 2; Metazoa - 0; Fungi - 0; Plants - 7; Viruses - 0; Other Eukaryotes - 15 (source: NCBI BLink).
BnaA09g22730D	AT4G09950.1	P-loop containing nucleoside triphosphate hydrolases superfamily protein
BnaA09g24910D	AT1G31812.1	acyl-CoA-binding protein 6
BnaA09g25550D	AT1G30900.1	VACUOLAR SORTING RECEPTOR 6
BnaA09g26590D	AT5G26000.1	thioglucoside glucohydrolase 1
BnaA09g27990D	AT1G27340.1	Galactose oxidase/kelch repeat superfamily protein
BnaA09g30430D	AT1G22710.1	sucrose-proton symporter 2
BnaA09g30660D	AT1G22410.1	Class-II DAHP synthetase family protein
BnaA09g30770D	AT1G22230.1	unknown protein
BnaA09g31690D	AT3G51030.1	thioredoxin H-type 1
BnaA09g39930D	AT3G62570.1	Tetratricopeptide repeat (TPR)-like superfamily protein
BnaA09g43780D	AT2G20362.1	unknown protein; FUNCTIONS IN: molecular_function unknown; INVOLVED IN: biological_process unknown; LOCATED IN: cellular_component unknown; BEST Arabidopsis thaliana protein match is: unknown protein (TAIR:AT1G63310.1); Has 30201 Blast hits to 17322 proteins in 780 species: Archae - 12; Bacteria - 1396; Metazoa - 17338; Fungi - 3422; Plants - 5037; Viruses - 0; Other Eukaryotes - 2996 (source: NC…
BnaA09g49520D	AT1G07370.1	proliferating cellular nuclear antigen 1
BnaA09g49880D	AT1G06490.1	glucan synthase-like 7
BnaA09g52060D	AT4G00900.1	ER-type Ca2+-ATPase 2
BnaA09g52790D	AT5G26000.1	thioglucoside glucohydrolase 1
BnaA09g52870D	AT2G18380.1	GATA transcription factor 20
BnaA09g53010D	AT1G63295.1	Remorin family protein
BnaA09g54240D	AT1G31490.1	HXXXD-type acyl-transferase family protein
BnaA09g54560D	AT1G23820.1	spermidine synthase 1
BnaA09g56490D	AT1G15950.1	cinnamoyl coa reductase 1
BnaA09g57080D	AT1G14440.2	homeobox protein 31
BnaA10g04230D	AT1G06490.1	glucan synthase-like 7
BnaA10g04650D	AT1G07200.2	Double Clp-N motif-containing P-loop nucleoside triphosphate hydrolases superfamily protein
BnaA10g05960D	AT5G50820.1	NAC domain containing protein 97
BnaA10g07050D	AT5G53820.1	Late embryogenesis abundant protein (LEA) family protein
BnaA10g09110D	AT5G54840.1	Ras-related small GTP-binding family protein
BnaA10g09260D	AT5G54940.2	Translation initiation factor SUI1 family protein
BnaA10g10780D	AT5G56530.2	Protein of Unknown Function (DUF239)
BnaA10g12840D	AT5G59870.1	histone H2A 6
BnaA10g13260D	AT5G60450.1	auxin response factor 4
BnaA10g14220D	AT5G22090.2	Protein of unknown function (DUF3049)
BnaA10g14480D	AT5G21105.1	Plant L-ascorbate oxidase
BnaA10g14810D	AT5G20700.1	Protein of unknown function (DUF581)
BnaA10g17970D	AT5G16490.1	ROP-interactive CRIB motif-containing protein 4
BnaA10g18330D	AT5G16000.1	NSP-interacting kinase 1
BnaA10g18360D	AT5G15950.2	Adenosylmethionine decarboxylase family protein
BnaA10g19020D	AT5G14890.1	NHL domain-containing protein
BnaA10g21530D	AT5G10770.1	Eukaryotic aspartyl protease family protein
BnaA10g21640D	AT5G10625.1	BEST Arabidopsis thaliana protein match is: flowering promoting factor 1 (TAIR:AT5G24860.1); Has 35333 Blast hits to 34131 proteins in 2444 species: Archae - 798; Bacteria - 22429; Metazoa - 974; Fungi - 991; Plants - 531; Viruses - 0; Other Eukaryotes - 9610 (source: NCBI BLink).
BnaA10g21870D	AT5G65360.1	Histone superfamily protein
BnaA10g23500D	AT5G07030.1	Eukaryotic aspartyl protease family protein
BnaA10g25040D	AT5G05365.1	Heavy metal transport/detoxification superfamily protein
BnaA10g25210D	AT5G05160.1	Leucine-rich repeat protein kinase family protein
BnaA10g25380D	AT5G04885.1	Glycosyl hydrolase family protein
BnaA10g26310D	AT5G03795.1	Exostosin family protein
BnaA10g27170D	AT3G09390.1	metallothionein 2A
BnaA10g27280D	AT5G02220.1	unknown protein
BnaA10g30020D	AT5G12870.1	myb domain protein 46
BnaA10g30130D	AT5G11620.1	SWIM zinc finger family protein / mitogen-activated protein kinase kinase kinase (MAPKKK)-related
BnaAnng00040D	AT5G01890.1	Leucine-rich receptor-like protein kinase family protein
BnaAnng00410D	AT5G02600.1	Heavy metal transport/detoxification superfamily protein
BnaAnng02340D	AT3G05327.1	Cyclin family protein
BnaAnng02450D	AT3G05500.1	Rubber elongation factor protein (REF)
BnaAnng02940D	AT3G05858.1	unknown protein; FUNCTIONS IN: molecular_function unknown; INVOLVED IN: biological_process unknown; LOCATED IN: cellular_component unknown; BEST Arabidopsis thaliana protein match is: unknown protein (TAIR:AT5G26620.1); Has 30201 Blast hits to 17322 proteins in 780 species: Archae - 12; Bacteria - 1396; Metazoa - 17338; Fungi - 3422; Plants - 5037; Viruses - 0; Other Eukaryotes - 2996 (source: NC…
BnaAnng03750D	AT3G50220.1	Protein of unknown function (DUF579)
BnaAnng05810D	AT2G21790.1	ribonucleotide reductase 1
BnaAnng09160D	AT1G75500.2	Walls Are Thin 1
BnaAnng10080D	AT1G54040.2	epithiospecifier protein
BnaAnng11130D	AT3G18260.1	Reticulon family protein
BnaAnng14110D	AT1G67790.1	unknown protein; BEST Arabidopsis thaliana protein match is: unknown protein (TAIR:AT3G01680.1); Has 208 Blast hits to 125 proteins in 13 species: Archae - 0; Bacteria - 0; Metazoa - 0; Fungi - 0; Plants - 208; Viruses - 0; Other Eukaryotes - 0 (source: NCBI BLink).
BnaAnng15300D	AT3G02910.1	AIG2-like (avirulence induced gene) family protein
BnaAnng15490D	AT5G59970.1	Histone superfamily protein
BnaAnng18280D	AT4G36820.1	Protein of unknown function (DUF607)
BnaAnng18410D	AT5G03260.1	laccase 11
BnaAnng19290D	AT2G44300.1	Bifunctional inhibitor/lipid-transfer protein/seed storage 2S albumin superfamily protein
BnaAnng19940D	AT5G56620.1	NAC domain containing protein 99
BnaAnng21950D	AT1G12010.1	2-oxoglutarate (2OG) and Fe(II)-dependent oxygenase superfamily protein
BnaAnng25240D	AT5G11990.1	proline-rich family protein
BnaAnng25690D	AT1G31812.1	acyl-CoA-binding protein 6
BnaAnng27000D	AT3G01950.1	Protein of unknown function (DUF 3339)
BnaAnng27140D	AT5G02600.1	Heavy metal transport/detoxification superfamily protein
BnaAnng29300D	AT3G24450.1	Heavy metal transport/detoxification superfamily protein
BnaAnng30660D	AT3G44220.1	Late embryogenesis abundant (LEA) hydroxyproline-rich glycoprotein family
BnaAnng30800D	AT3G11520.1	CYCLIN B1;3
BnaAnng31200D	AT4G36620.1	GATA transcription factor 19
BnaAnng33490D	AT2G41300.1	strictosidine synthase-like 1
BnaAnng33810D	AT1G08160.1	Late embryogenesis abundant (LEA) hydroxyproline-rich glycoprotein family
BnaAnng35150D	AT4G23600.1	Tyrosine transaminase family protein
BnaAnng35450D	AT4G09950.1	P-loop containing nucleoside triphosphate hydrolases superfamily protein
BnaAnng35580D	AT2G21660.2	cold, circadian rhythm, and rna binding 2
BnaAnng37050D	AT4G23600.1	Tyrosine transaminase family protein
BnaAnng37270D	AT2G28790.1	Pathogenesis-related thaumatin superfamily protein
BnaAnng38100D	AT1G14630.1	unknown protein
BnaAnng38380D	AT3G56240.1	copper chaperone
BnaAnng39260D	AT3G19620.1	Glycosyl hydrolase family protein
BnaAnng41940D	AT2G46770.1	NAC (No Apical Meristem) domain transcriptional regulator superfamily protein
BnaC01g00890D	AT4G40010.1	SNF1-related protein kinase 2.7
BnaC01g01450D	AT4G37450.1	arabinogalactan protein 18
BnaC01g01940D	AT4G37180.1	Homeodomain-like superfamily protein
BnaC01g03440D	AT4G35070.1	SBP (S-ribonuclease binding protein) family protein
BnaC01g04710D	AT4G33490.2	Eukaryotic aspartyl protease family protein
BnaC01g05320D	AT4G32920.3	glycine-rich protein
BnaC01g06600D	AT4G31840.1	early nodulin-like protein 15
BnaC01g11610D	AT4G19200.1	proline-rich family protein
BnaC01g12710D	AT4G21310.1	Protein of unknown function (DUF1218)
BnaC01g13840D	AT4G22340.3	cytidinediphosphate diacylglycerol synthase 2
BnaC01g15380D	AT3G20570.1	early nodulin-like protein 9
BnaC01g15840D	AT4G24015.1	RING/U-box superfamily protein
BnaC01g19050D	AT4G26840.1	small ubiquitin-like modifier 1
BnaC01g19620D	AT4G27435.1	Protein of unknown function (DUF1218)
BnaC01g20740D	AT4G28230.1	unknown protein; Has 444 Blast hits to 358 proteins in 107 species: Archae - 0; Bacteria - 20; Metazoa - 179; Fungi - 26; Plants - 38; Viruses - 2; Other Eukaryotes - 179 (source: NCBI BLink).
BnaC01g25630D	AT4G01450.2	nodulin MtN21 /EamA-like transporter family protein
BnaC01g31590D	AT3G22400.1	PLAT/LH2 domain-containing lipoxygenase family protein
BnaC01g31920D	AT3G21550.1	DUF679 domain membrane protein 2
BnaC01g38860D	AT3G10080.1	RmlC-like cupins superfamily protein
BnaC01g41540D	AT4G24450.1	phosphoglucan, water dikinase
BnaC01g43920D	AT3G18660.2	plant glycogenin-like starch initiation protein 1
BnaC02g00380D	AT5G65360.1	Histone superfamily protein
BnaC02g00460D	AT5G10170.1	myo-inositol-1-phosphate synthase 3
BnaC02g00870D	AT5G64310.1	arabinogalactan protein 1
BnaC02g01500D	AT1G34480.1	Cysteine/Histidine-rich C1 domain family protein
BnaC02g01610D	AT5G07440.2	glutamate dehydrogenase 2
BnaC02g02530D	AT5G04890.1	HSP20-like chaperones superfamily protein
BnaC02g02720D	AT5G04470.1	cyclin-dependent protein kinase inhibitors
BnaC02g03550D	AT3G09390.1	metallothionein 2A
BnaC02g04220D	AT5G12050.1	unknown protein; BEST Arabidopsis thaliana protein match is: unknown protein (TAIR:AT3G13980.1); Has 1807 Blast hits to 1807 proteins in 277 species: Archae - 0; Bacteria - 0; Metazoa - 736; Fungi - 347; Plants - 385; Viruses - 0; Other Eukaryotes - 339 (source: NCBI BLink).
BnaC02g04270D	AT5G12140.1	cystatin-1
BnaC02g06140D	AT5G15630.1	COBRA-like extracellular glycosyl-phosphatidyl inositol-anchored protein family
BnaC02g06650D	AT5G16490.1	ROP-interactive CRIB motif-containing protein 4
BnaC02g08800D	AT5G19530.1	S-adenosyl-L-methionine-dependent methyltransferases superfamily protein
BnaC02g10810D	AT5G58300.2	Leucine-rich repeat protein kinase family protein
BnaC02g11560D	AT5G57350.2	H(+)-ATPase 3
BnaC02g12060D	AT5G56790.1	Protein kinase superfamily protein
BnaC02g12180D	AT5G56530.2	Protein of Unknown Function (DUF239)
BnaC02g13790D	AT5G54130.2	Calcium-binding endonuclease/exonuclease/phosphatase family
BnaC02g15990D	AT5G50890.1	alpha/beta-Hydrolases superfamily protein
BnaC02g18040D	AT1G68230.2	Reticulon family protein
BnaC02g18430D	AT1G68740.1	EXS (ERD1/XPR1/SYG1) family protein
BnaC02g19820D	AT1G70470.1	unknown protein
BnaC02g22310D	AT2G01420.1	Auxin efflux carrier family protein
BnaC02g23530D	AT1G75720.2	Plant protein of unknown function (DUF827)
BnaC02g27900D	AT4G01440.1	nodulin MtN21 /EamA-like transporter family protein
BnaC02g28040D	AT4G02120.1	CTP synthase family protein
BnaC02g29860D	AT5G42200.1	RING/U-box superfamily protein
BnaC02g34810D	AT2G02820.2	myb domain protein 88
BnaC02g35490D	AT3G25560.3	NSP-interacting kinase 2
BnaC02g35670D	AT3G25855.1	Copper transport protein family
BnaC02g36760D	AT3G27200.1	Cupredoxin superfamily protein
BnaC02g38490D	AT5G65360.1	Histone superfamily protein
BnaC02g39030D	AT5G49360.1	beta-xylosidase 1
BnaC02g39800D	AT5G27670.1	histone H2A 7
BnaC02g39810D	AT5G27690.1	Heavy metal transport/detoxification superfamily protein
BnaC02g39820D	AT5G27700.1	Ribosomal protein S21e
BnaC02g40120D	AT5G26000.1	thioglucoside glucohydrolase 1
BnaC02g40130D	AT5G26000.1	thioglucoside glucohydrolase 1
BnaC02g40320D	AT5G26280.1	TRAF-like family protein
BnaC02g40420D	AT5G26000.1	thioglucoside glucohydrolase 1
BnaC02g41050D	AT5G24800.1	basic leucine zipper 9
BnaC02g44160D	AT5G17450.1	Heavy metal transport/detoxification superfamily protein
BnaC02g44320D	AT5G59970.1	Histone superfamily protein
BnaC02g47270D	AT5G45970.1	RAC-like 2
BnaC02g48640D	AT5G25490.1	Ran BP2/NZF zinc finger-like superfamily protein
BnaC02g48700D	AT5G24470.1	pseudo-response regulator 5
BnaC03g00160D	AT5G01600.1	ferretin 1
BnaC03g00710D	AT5G02380.1	metallothionein 2B
BnaC03g01810D	AT5G04890.1	HSP20-like chaperones superfamily protein
BnaC03g03520D	AT5G08370.1	alpha-galactosidase 2
BnaC03g04250D	AT5G65360.1	Histone superfamily protein
BnaC03g04450D	AT5G10625.1	BEST Arabidopsis thaliana protein match is: flowering promoting factor 1 (TAIR:AT5G24860.1); Has 35333 Blast hits to 34131 proteins in 2444 species: Archae - 798; Bacteria - 22429; Metazoa - 974; Fungi - 991; Plants - 531; Viruses - 0; Other Eukaryotes - 9610 (source: NCBI BLink).
BnaC03g05230D	AT5G11990.1	proline-rich family protein
BnaC03g06090D	AT5G13880.1	unknown protein; FUNCTIONS IN: molecular_function unknown; INVOLVED IN: biological_process unknown; LOCATED IN: cellular_component unknown; EXPRESSED IN: 23 plant structures; EXPRESSED DURING: 13 growth stages; BEST Arabidopsis thaliana protein match is: unknown protein (TAIR:AT1G02290.1); Has 147 Blast hits to 145 proteins in 44 species: Archae - 0; Bacteria - 2; Metazoa - 56; Fungi - 6; Plants …
BnaC03g06530D	AT5G14500.1	aldose 1-epimerase family protein
BnaC03g07110D	AT5G15630.1	COBRA-like extracellular glycosyl-phosphatidyl inositol-anchored protein family
BnaC03g07650D	AT5G16250.1	unknown protein; BEST Arabidopsis thaliana protein match is: unknown protein (TAIR:AT3G02640.1); Has 1807 Blast hits to 1807 proteins in 277 species: Archae - 0; Bacteria - 0; Metazoa - 736; Fungi - 347; Plants - 385; Viruses - 0; Other Eukaryotes - 339 (source: NCBI BLink).
BnaC03g10320D	AT5G20870.1	O-Glycosyl hydrolases family 17 protein
BnaC03g11650D	AT5G59970.1	Histone superfamily protein
BnaC03g13840D	AT5G56150.2	ubiquitin-conjugating enzyme 30
BnaC03g17450D	AT2G31360.1	16:0delta9 desaturase 2
BnaC03g18390D	AT2G32870.1	TRAF-like family protein
BnaC03g20240D	AT2G36570.1	Leucine-rich repeat protein kinase family protein
BnaC03g20530D	AT2G37130.1	Peroxidase superfamily protein
BnaC03g21650D	AT2G38800.1	Plant calmodulin-binding protein-related
BnaC03g23950D	AT2G42910.1	Phosphoribosyltransferase family protein
BnaC03g30600D	AT4G02800.1	unknown protein
BnaC03g30640D	AT3G01680.1	CONTAINS InterPro DOMAIN/s: Mediator complex subunit Med28 (InterPro:IPR021640); BEST Arabidopsis thaliana protein match is: unknown protein (TAIR:AT3G01670.1); Has 122 Blast hits to 112 proteins in 13 species: Archae - 0; Bacteria - 0; Metazoa - 0; Fungi - 0; Plants - 122; Viruses - 0; Other Eukaryotes - 0 (source: NCBI BLink).
BnaC03g34410D	AT3G05880.1	Low temperature and salt responsive protein family
BnaC03g35170D	AT3G07300.2	NagB/RpiA/CoA transferase-like superfamily protein
BnaC03g39670D	AT3G16500.1	phytochrome-associated protein 1
BnaC03g39810D	AT3G17010.1	AP2/B3-like transcriptional factor family protein
BnaC03g40450D	AT3G18260.1	Reticulon family protein
BnaC03g41620D	AT3G20520.1	SHV3-like 3
BnaC03g41690D	AT3G20600.1	Late embryogenesis abundant (LEA) hydroxyproline-rich glycoprotein family
BnaC03g42000D	AT3G21230.1	4-coumarate:CoA ligase 5
BnaC03g47720D	AT1G02950.3	glutathione S-transferase F4
BnaC03g48270D	AT1G10410.1	Protein of unknown function (DUF1336)
BnaC03g51290D	AT5G62960.1	unknown protein; BEST Arabidopsis thaliana protein match is: unknown protein (TAIR:AT1G10660.1); Has 35333 Blast hits to 34131 proteins in 2444 species: Archae - 798; Bacteria - 22429; Metazoa - 974; Fungi - 991; Plants - 531; Viruses - 0; Other Eukaryotes - 9610 (source: NCBI BLink).
BnaC03g58620D	AT1G28400.1	unknown protein; FUNCTIONS IN: molecular_function unknown; INVOLVED IN: biological_process unknown; LOCATED IN: endomembrane system; EXPRESSED IN: 22 plant structures; EXPRESSED DURING: 13 growth stages; BEST Arabidopsis thaliana protein match is: unknown protein (TAIR:AT2G33850.1); Has 45374 Blast hits to 18870 proteins in 668 species: Archae - 72; Bacteria - 1460; Metazoa - 1191; Fungi - 1038; …
BnaC03g59210D	AT1G29520.1	AWPM-19-like family protein
BnaC03g60540D	AT2G21790.1	ribonucleotide reductase 1
BnaC03g62310D	AT4G35460.1	NADPH-dependent thioredoxin reductase B
BnaC03g62450D	AT4G35730.1	Regulator of Vps4 activity in the MVB pathway protein
BnaC03g65220D	AT4G23590.1	Tyrosine transaminase family protein
BnaC03g68960D	AT1G52030.1	myrosinase-binding protein 2
BnaC03g72740D	AT2G46225.1	ABI-1-like 1
BnaC03g73550D	AT3G11930.4	Adenine nucleotide alpha hydrolases-like superfamily protein
BnaC03g74400D	AT2G07690.1	Minichromosome maintenance (MCM2/3/5) family protein
BnaC03g76690D	AT4G36620.1	GATA transcription factor 19
BnaC04g01800D	AT2G41300.1	strictosidine synthase-like 1
BnaC04g04840D	AT2G40320.1	TRICHOME BIREFRINGENCE-LIKE 33
BnaC04g06540D	AT2G38800.1	Plant calmodulin-binding protein-related
BnaC04g07540D	AT2G37950.1	RING/FYVE/PHD zinc finger superfamily protein
BnaC04g07780D	AT2G37610.1	unknown protein
BnaC04g08670D	AT2G36650.1	unknown protein; Has 35333 Blast hits to 34131 proteins in 2444 species: Archae - 798; Bacteria - 22429; Metazoa - 974; Fungi - 991; Plants - 531; Viruses - 0; Other Eukaryotes - 9610 (source: NCBI BLink).
BnaC04g08760D	AT2G36550.1	CONTAINS InterPro DOMAIN/s: NLI interacting factor (InterPro:IPR004274); BEST Arabidopsis thaliana protein match is: Haloacid dehalogenase-like hydrolase (HAD) superfamily protein (TAIR:AT2G36540.1); Has 91 Blast hits to 91 proteins in 17 species: Archae - 0; Bacteria - 0; Metazoa - 0; Fungi - 0; Plants - 87; Viruses - 2; Other Eukaryotes - 2 (source: NCBI BLink).
BnaC04g10360D	AT2G34925.1	CLAVATA3/ESR-RELATED 42
BnaC04g14820D	AT2G29980.1	fatty acid desaturase 3
BnaC04g17260D	AT2G26695.1	Ran BP2/NZF zinc finger-like superfamily protein
BnaC04g17820D	AT5G42720.1	Glycosyl hydrolase family 17 protein
BnaC04g18700D	AT1G59730.1	thioredoxin H-type 7
BnaC04g21780D	AT3G61440.1	cysteine synthase C1
BnaC04g24850D	AT3G56810.1	unknown protein; FUNCTIONS IN: molecular_function unknown; INVOLVED IN: biological_process unknown; LOCATED IN: chloroplast; EXPRESSED IN: 22 plant structures; EXPRESSED DURING: 13 growth stages; Has 14 Blast hits to 14 proteins in 7 species: Archae - 0; Bacteria - 0; Metazoa - 0; Fungi - 0; Plants - 14; Viruses - 0; Other Eukaryotes - 0 (source: NCBI BLink).
BnaC04g25100D	AT3G56240.1	copper chaperone
BnaC04g27640D	AT3G53100.1	GDSL-like Lipase/Acylhydrolase superfamily protein
BnaC04g29680D	AT2G04520.1	Nucleic acid-binding, OB-fold-like protein
BnaC04g38390D	AT2G27190.1	purple acid phosphatase 12
BnaC04g38550D	AT2G27030.3	calmodulin 5
BnaC04g38870D	AT3G01940.1	Protein of unknown function (DUF 3339)
BnaC04g39790D	AT2G28510.1	Dof-type zinc finger DNA-binding family protein
BnaC04g39910D	AT2G28660.1	Chloroplast-targeted copper chaperone protein
BnaC04g43390D	AT2G32870.1	TRAF-like family protein
BnaC04g47060D	AT2G40340.1	Integrase-type DNA-binding superfamily protein
BnaC04g47200D	AT2G40480.1	Plant protein of unknown function (DUF827)
BnaC04g50940D	AT2G46630.1	unknown protein; LOCATED IN: chloroplast; EXPRESSED IN: 22 plant structures; EXPRESSED DURING: 13 growth stages; Has 110095 Blast hits to 59224 proteins in 2216 species: Archae - 177; Bacteria - 15429; Metazoa - 38345; Fungi - 18843; Plants - 13341; Viruses - 3084; Other Eukaryotes - 20876 (source: NCBI BLink).
BnaC04g52470D	AT2G42110.1	unknown protein; Has 27 Blast hits to 27 proteins in 11 species: Archae - 0; Bacteria - 0; Metazoa - 0; Fungi - 0; Plants - 25; Viruses - 0; Other Eukaryotes - 2 (source: NCBI BLink).
BnaC04g52620D	AT2G42830.1	K-box region and MADS-box transcription factor family protein
BnaC04g53090D	AT2G44300.1	Bifunctional inhibitor/lipid-transfer protein/seed storage 2S albumin superfamily protein
BnaC04g54260D	AT2G31960.2	glucan synthase-like 3
BnaC04g56730D	AT2G40080.1	Protein of unknown function (DUF1313)
BnaC05g01340D	AT1G02640.1	beta-xylosidase 2
BnaC05g01780D	AT1G03170.1	Protein of unknown function (DUF3049)
BnaC05g03030D	AT1G05000.1	Phosphotyrosine protein phosphatases superfamily protein
BnaC05g05500D	AT5G59970.1	Histone superfamily protein
BnaC05g07510D	AT1G10155.1	phloem protein 2-A10
BnaC05g07910D	AT1G10380.1	Putative membrane lipoprotein
BnaC05g08600D	AT1G61340.1	F-box family protein
BnaC05g09810D	AT1G11915.1	unknown protein; FUNCTIONS IN: molecular_function unknown; INVOLVED IN: biological_process unknown; LOCATED IN: endomembrane system; EXPRESSED IN: root; BEST Arabidopsis thaliana protein match is: unknown protein (TAIR:AT3G17350.1); Has 261 Blast hits to 261 proteins in 13 species: Archae - 0; Bacteria - 0; Metazoa - 0; Fungi - 0; Plants - 261; Viruses - 0; Other Eukaryotes - 0 (source: NCBI BLin…
BnaC05g10900D	AT1G14730.1	Cytochrome b561/ferric reductase transmembrane protein family
BnaC05g11140D	AT1G14890.1	Plant invertase/pectin methylesterase inhibitor superfamily protein
BnaC05g11920D	AT1G15550.1	gibberellin 3-oxidase 1
BnaC05g12230D	AT1G16022.1	unknown protein
BnaC05g17710D	AT1G22410.1	Class-II DAHP synthetase family protein
BnaC05g17970D	AT1G22710.1	sucrose-proton symporter 2
BnaC05g18450D	AT1G23090.1	sulfate transporter 91
BnaC05g18460D	AT1G23100.1	GroES-like family protein
BnaC05g21250D	AT1G27340.1	Galactose oxidase/kelch repeat superfamily protein
BnaC05g23590D	AT3G08560.1	vacuolar H+-ATPase subunit E isoform 2
BnaC05g24530D	AT1G32380.1	phosphoribosyl pyrophosphate (PRPP) synthase 2
BnaC05g25270D	AT1G31335.1	unknown protein
BnaC05g31680D	AT3G20370.1	TRAF-like family protein
BnaC05g32170D	AT3G20670.1	histone H2A 13
BnaC05g32310D	AT3G20570.1	early nodulin-like protein 9
BnaC05g37280D	AT3G24600.1	Late embryogenesis abundant protein, group 2
BnaC05g37300D	AT3G16070.1	unknown protein; BEST Arabidopsis thaliana protein match is: unknown protein (TAIR:AT1G15260.1); Has 26 Blast hits to 26 proteins in 7 species: Archae - 0; Bacteria - 0; Metazoa - 0; Fungi - 0; Plants - 26; Viruses - 0; Other Eukaryotes - 0 (source: NCBI BLink).
BnaC05g38240D	AT3G15353.1	metallothionein 3
BnaC05g39020D	AT3G14570.1	glucan synthase-like 4
BnaC05g39140D	AT3G14450.1	CTC-interacting domain 9
BnaC05g39740D	AT3G13590.1	Cysteine/Histidine-rich C1 domain family protein
BnaC05g40440D	AT3G12750.1	zinc transporter 1 precursor
BnaC05g40690D	AT3G12490.2	cystatin B
BnaC05g41160D	AT3G12010.1	conserved peptide upstream open reading frame 20
BnaC05g41300D	AT3G11930.1	Adenine nucleotide alpha hydrolases-like superfamily protein
BnaC05g41520D	AT3G11680.1	Aluminium activated malate transporter family protein
BnaC05g45990D	AT3G05858.1	unknown protein
BnaC05g46450D	AT3G05327.1	Cyclin family protein
BnaC05g47370D	AT3G04280.3	response regulator 22
BnaC05g48450D	AT3G02190.1	Ribosomal protein L39 family protein
BnaC05g48750D	AT3G01350.1	Major facilitator superfamily protein
BnaC05g48960D	AT1G03920.1	Protein kinase family protein
BnaC05g49840D	AT1G15760.1	Sterile alpha motif (SAM) domain-containing protein
BnaC05g51160D	AT1G28400.1	unknown protein; FUNCTIONS IN: molecular_function unknown; INVOLVED IN: biological_process unknown; LOCATED IN: endomembrane system; EXPRESSED IN: 22 plant structures; EXPRESSED DURING: 13 growth stages; BEST Arabidopsis thaliana protein match is: unknown protein (TAIR:AT2G33850.1); Has 45374 Blast hits to 18870 proteins in 668 species: Archae - 72; Bacteria - 1460; Metazoa - 1191; Fungi - 1038; …
BnaC06g02640D	AT1G49720.1	abscisic acid responsive element-binding factor 1
BnaC06g05240D	AT1G52150.1	Homeobox-leucine zipper family protein / lipid-binding START domain-containing protein
BnaC06g06880D	AT1G54095.1	Protein of unknown function (DUF1677)
BnaC06g12120D	AT5G37180.1	sucrose synthase 5
BnaC06g15710D	AT3G55990.1	Plant protein of unknown function (DUF828)
BnaC06g16840D	AT3G58720.2	RING/U-box superfamily protein
BnaC06g17090D	AT3G59100.1	glucan synthase-like 11
BnaC06g22860D	AT1G74650.1	myb domain protein 31
BnaC06g22970D	AT1G74458.1	unknown protein
BnaC06g23590D	AT1G73370.1	sucrose synthase 6
BnaC06g27090D	AT4G20370.1	PEBP (phosphatidylethanolamine-binding protein) family protein
BnaC06g27710D	AT1G66740.1	ASF1 like histone chaperone
BnaC06g27780D	AT1G66810.1	Zinc finger C-x8-C-x5-C-x3-H type family protein
BnaC06g28220D	AT1G67040.1	unknown protein
BnaC06g28940D	AT1G67790.1	unknown protein; BEST Arabidopsis thaliana protein match is: unknown protein (TAIR:AT3G01680.1); Has 208 Blast hits to 125 proteins in 13 species: Archae - 0; Bacteria - 0; Metazoa - 0; Fungi - 0; Plants - 208; Viruses - 0; Other Eukaryotes - 0 (source: NCBI BLink).
BnaC06g29080D	AT1G67870.1	glycine-rich protein
BnaC06g29600D	AT1G68810.1	basic helix-loop-helix (bHLH) DNA-binding superfamily protein
BnaC06g31960D	AT1G70810.1	Calcium-dependent lipid-binding (CaLB domain) family protein
BnaC06g32970D	AT1G71960.1	ATP-binding casette family G25
BnaC06g33820D	AT1G72670.1	IQ-domain 8
BnaC06g36040D	AT1G75280.1	NmrA-like negative transcriptional regulator family protein
BnaC06g36500D	AT1G75820.1	Leucine-rich receptor-like protein kinase family protein
BnaC06g37050D	AT1G76310.1	CYCLIN B2;4
BnaC06g39000D	AT1G78580.1	trehalose-6-phosphate synthase
BnaC06g40240D	AT1G80760.1	NOD26-like intrinsic protein 6;1
BnaC06g41420D	AT1G53160.1	squamosa promoter binding protein-like 4
BnaC06g43970D	AT1G75500.2	Walls Are Thin 1
BnaC07g07930D	AT3G23590.1	REF4-related 1
BnaC07g10350D	AT1G28470.1	NAC domain containing protein 10
BnaC07g13200D	AT1G70830.3	MLP-like protein 28
BnaC07g16450D	AT5G66920.1	SKU5 similar 17
BnaC07g16780D	AT5G66300.1	NAC domain containing protein 105
BnaC07g17990D	AT1G54040.2	epithiospecifier protein
BnaC07g18380D	AT5G45350.2	proline-rich family protein
BnaC07g19250D	AT3G48770.1	DNA binding;ATP binding
BnaC07g20490D	AT5G47750.1	D6 protein kinase like 2
BnaC07g20940D	AT1G14900.1	high mobility group A
BnaC07g21000D	AT2G01660.1	plasmodesmata-located protein 6
BnaC07g21510D	AT2G02100.1	low-molecular-weight cysteine-rich 69
BnaC07g23020D	AT3G25855.1	Copper transport protein family
BnaC07g24570D	AT5G66910.1	Disease resistance protein (CC-NBS-LRR class) family
BnaC07g24580D	AT5G66910.1	Disease resistance protein (CC-NBS-LRR class) family
BnaC07g26280D	AT5G48180.1	nitrile specifier protein 5
BnaC07g26500D	AT5G48480.1	Lactoylglutathione lyase / glyoxalase I family protein
BnaC07g27680D	AT5G27950.1	P-loop containing nucleoside triphosphate hydrolases superfamily protein
BnaC07g28520D	AT4G22050.1	Eukaryotic aspartyl protease family protein
BnaC07g29250D	AT5G25490.1	Ran BP2/NZF zinc finger-like superfamily protein
BnaC07g30540D	AT5G23860.2	tubulin beta 8
BnaC07g32130D	AT3G51220.1	Plant protein of unknown function (DUF827)
BnaC07g35090D	AT2G07680.1	multidrug resistance-associated protein 11
BnaC07g36780D	AT4G21650.1	Subtilase family protein
BnaC07g38190D	AT4G23400.1	plasma membrane intrinsic protein 1;5
BnaC07g38660D	AT4G24015.1	RING/U-box superfamily protein
BnaC07g38690D	AT4G24040.1	trehalase 1
BnaC07g40890D	AT4G27435.1	Protein of unknown function (DUF1218)
BnaC07g41850D	AT4G29230.1	NAC domain containing protein 75
BnaC07g42710D	AT4G30520.1	Leucine-rich repeat protein kinase family protein
BnaC07g43710D	AT4G32270.1	Ubiquitin-like superfamily protein
BnaC07g44530D	AT1G12490.1	F-box associated ubiquitination effector family protein
BnaC07g45080D	AT4G34560.1	unknown protein; BEST Arabidopsis thaliana protein match is: unknown protein (TAIR:AT5G66440.1); Has 67 Blast hits to 66 proteins in 11 species: Archae - 0; Bacteria - 0; Metazoa - 0; Fungi - 0; Plants - 67; Viruses - 0; Other Eukaryotes - 0 (source: NCBI BLink).
BnaC07g45120D	AT4G34590.1	G-box binding factor 6
BnaC07g46190D	AT4G36710.1	GRAS family transcription factor
BnaC07g46580D	AT4G37540.1	LOB domain-containing protein 39
BnaC07g46610D	AT4G37590.1	Phototropic-responsive NPH3 family protein
BnaC07g47630D	AT4G38740.1	rotamase CYP 1
BnaC07g50510D	AT2G28420.1	Lactoylglutathione lyase / glyoxalase I family protein
BnaC08g00150D	AT1G03170.1	Protein of unknown function (DUF3049)
BnaC08g02310D	AT5G59970.1	Histone superfamily protein
BnaC08g06370D	AT1G23530.1	unknown protein; BEST Arabidopsis thaliana protein match is: unknown protein (TAIR:AT1G70470.1); Has 38 Blast hits to 38 proteins in 12 species: Archae - 0; Bacteria - 0; Metazoa - 0; Fungi - 0; Plants - 37; Viruses - 0; Other Eukaryotes - 1 (source: NCBI BLink).
BnaC08g08290D	AT4G14020.1	Rapid alkalinization factor (RALF) family protein
BnaC08g10760D	AT4G16790.1	hydroxyproline-rich glycoprotein family protein
BnaC08g13620D	AT1G08560.1	syntaxin of plants 111
BnaC08g13880D	AT1G09812.1	unknown protein; BEST Arabidopsis thaliana protein match is: unknown protein (TAIR:AT1G58007.2); Has 93 Blast hits to 93 proteins in 13 species: Archae - 0; Bacteria - 0; Metazoa - 0; Fungi - 0; Plants - 93; Viruses - 0; Other Eukaryotes - 0 (source: NCBI BLink).
BnaC08g19510D	AT1G20850.1	xylem cysteine peptidase 2
BnaC08g21610D	AT3G50220.1	Protein of unknown function (DUF579)
BnaC08g22690D	AT3G51290.2	Protein of unknown function (DUF630) ;Protein of unknown function (DUF632)
BnaC08g23010D	AT3G51720.1	Plant protein of unknown function (DUF827)
BnaC08g27420D	AT3G56490.1	HIS triad family protein 3
BnaC08g29150D	AT3G58340.1	TRAF-like family protein
BnaC08g30720D	AT3G60520.1	unknown protein; BEST Arabidopsis thaliana protein match is: unknown protein (TAIR:AT1G02070.1); Has 107 Blast hits to 107 proteins in 14 species: Archae - 0; Bacteria - 0; Metazoa - 0; Fungi - 0; Plants - 107; Viruses - 0; Other Eukaryotes - 0 (source: NCBI BLink).
BnaC08g31540D	AT3G61670.1	Protein of unknown function (DUF3133)
BnaC08g31950D	AT3G62020.1	germin-like protein 10
BnaC08g32000D	AT3G62070.1	unknown protein
BnaC08g32290D	AT3G62570.1	Tetratricopeptide repeat (TPR)-like superfamily protein
BnaC08g33620D	AT2G25060.1	early nodulin-like protein 14
BnaC08g36350D	AT2G20362.1	unknown protein
BnaC08g41310D	AT1G12320.1	Protein of unknown function (DUF1442)
BnaC08g41620D	AT1G12010.1	2-oxoglutarate (2OG) and Fe(II)-dependent oxygenase superfamily protein
BnaC08g42010D	AT1G11580.1	methylesterase PCR A
BnaC08g42020D	AT1G11530.1	C-terminal cysteine residue is changed to a serine 1
BnaC08g43500D	AT1G07880.2	Protein kinase superfamily protein
BnaC08g44800D	AT1G06490.1	glucan synthase-like 7
BnaC08g45280D	AT1G07370.1	proliferating cellular nuclear antigen 1
BnaC08g49360D	AT2G21660.2	cold, circadian rhythm, and rna binding 2
BnaC09g00390D	AT4G03010.1	RNI-like superfamily protein
BnaC09g00980D	AT4G05430.1	Carbohydrate-binding X8 domain superfamily protein
BnaC09g04900D	AT5G23370.1	GRAM domain-containing protein / ABA-responsive protein-related
BnaC09g06370D	AT5G64530.1	xylem NAC domain 1
BnaC09g06760D	AT4G37540.1	LOB domain-containing protein 39
BnaC09g06910D	AT5G65360.1	Histone superfamily protein
BnaC09g08170D	AT5G66230.1	Chalcone-flavanone isomerase family protein
BnaC09g10410D	AT2G20362.1	unknown protein
BnaC09g11180D	AT1G63310.1	unknown protein; BEST Arabidopsis thaliana protein match is: unknown protein (TAIR:AT2G20362.1); Has 78 Blast hits to 77 proteins in 11 species: Archae - 0; Bacteria - 0; Metazoa - 0; Fungi - 0; Plants - 78; Viruses - 0; Other Eukaryotes - 0 (source: NCBI BLink).
BnaC09g11350D	AT1G63870.1	Disease resistance protein (TIR-NBS-LRR class) family
BnaC09g14770D	AT1G60390.1	polygalacturonase 1
BnaC09g21830D	AT4G05220.1	Late embryogenesis abundant (LEA) hydroxyproline-rich glycoprotein family
BnaC09g27000D	AT5G50800.1	Nodulin MtN3 family protein
BnaC09g28980D	AT5G52900.1	unknown protein; Has 30201 Blast hits to 17322 proteins in 780 species: Archae - 12; Bacteria - 1396; Metazoa - 17338; Fungi - 3422; Plants - 5037; Viruses - 0; Other Eukaryotes - 2996 (source: NCBI BLink).
BnaC09g30790D	AT3G10740.1	alpha-L-arabinofuranosidase 1
BnaC09g31750D	AT5G55160.1	small ubiquitin-like modifier 2
BnaC09g32850D	AT5G57350.2	H(+)-ATPase 3
BnaC09g33050D	AT5G56530.2	Protein of Unknown Function (DUF239)
BnaC09g33310D	AT5G56790.1	Protein kinase superfamily protein
BnaC09g35230D	AT5G59870.1	histone H2A 6
BnaC09g36190D	AT5G22880.1	histone B2
BnaC09g36700D	AT5G21910.1	unknown protein; Has 30201 Blast hits to 17322 proteins in 780 species: Archae - 12; Bacteria - 1396; Metazoa - 17338; Fungi - 3422; Plants - 5037; Viruses - 0; Other Eukaryotes - 2996 (source: NCBI BLink).
BnaC09g36900D	AT5G20970.1	HSP20-like chaperones superfamily protein
BnaC09g39220D	AT5G18600.1	Thioredoxin superfamily protein
BnaC09g41460D	AT3G15420.1	Transcription factor TFIIIC, tau55-related protein
BnaC09g41870D	AT5G16000.1	NSP-interacting kinase 1
BnaC09g42620D	AT5G14930.2	senescence-associated gene 101
BnaC09g42670D	AT5G14890.1	NHL domain-containing protein
BnaC09g43890D	AT5G13180.1	NAC domain containing protein 83
BnaC09g52200D	AT2G01520.1	MLP-like protein 328
BnaC09g52740D	AT5G57130.1	Clp amino terminal domain-containing protein
BnaC09g53640D	AT5G53820.1	Late embryogenesis abundant protein (LEA) family protein
BnaC09g53930D	AT5G60650.1	unknown protein
BnaC09g54190D	AT5G18240.4	myb-related protein 1
BnaC09g54570D	AT5G14110.1	Protein of unknown function (DUF 3339)
BnaCnng01120D	AT4G02060.2	Minichromosome maintenance (MCM2/3/5) family protein
BnaCnng01670D	AT4G00880.1	SAUR-like auxin-responsive protein family
BnaCnng02480D	AT4G00230.1	xylem serine peptidase 1
BnaCnng03380D	AT5G02600.1	Heavy metal transport/detoxification superfamily protein
BnaCnng04610D	AT1G25520.1	Uncharacterized protein family (UPF0016)
BnaCnng06300D	AT3G03190.1	glutathione S-transferase F11
BnaCnng06690D	AT5G65360.1	Histone superfamily protein
BnaCnng06930D	AT1G09460.1	Carbohydrate-binding X8 domain superfamily protein
BnaCnng07880D	AT1G71692.1	AGAMOUS-like 12
BnaCnng11340D	AT1G77660.1	Histone H3 K4-specific methyltransferase SET7/9 family protein
BnaCnng13140D	AT5G65660.1	hydroxyproline-rich glycoprotein family protein
BnaCnng22330D	AT5G26000.1	thioglucoside glucohydrolase 1
BnaCnng22520D	AT1G69970.1	CLAVATA3/ESR-RELATED 26
BnaCnng23020D	AT3G12145.1	Leucine-rich repeat (LRR) family protein
BnaCnng23850D	AT1G66200.1	glutamine synthase clone F11
BnaCnng27960D	AT2G40140.2	zinc finger (CCCH-type) family protein
BnaCnng30990D	AT3G53370.1	S1FA-like DNA-binding protein
BnaCnng35090D	AT5G21105.3	Plant L-ascorbate oxidase
BnaCnng36750D	AT5G44730.1	Haloacid dehalogenase-like hydrolase (HAD) superfamily protein
BnaCnng38600D	AT5G35670.1	IQ-domain 33
BnaCnng38940D	AT1G61660.1	basic helix-loop-helix (bHLH) DNA-binding superfamily protein
BnaCnng38960D	AT1G52700.1	alpha/beta-Hydrolases superfamily protein
BnaCnng40400D	AT3G09390.1	metallothionein 2A
BnaCnng44750D	AT2G18960.1	H(+)-ATPase 1
BnaCnng45370D	AT1G29025.1	Calcium-binding EF-hand family protein
BnaCnng46030D	AT1G26450.1	Carbohydrate-binding X8 domain superfamily protein
BnaCnng52780D	AT5G60910.1	AGAMOUS-like 8
BnaCnng53730D	AT3G24610.1	Galactose oxidase/kelch repeat superfamily protein
BnaCnng53910D	AT5G16320.1	FRIGIDA like 1
BnaCnng54470D	AT4G11080.1	HMG (high mobility group) box protein
BnaCnng55510D	AT3G18260.1	Reticulon family protein
BnaCnng61750D	AT5G46530.1	AWPM-19-like family protein
BnaCnng61800D	AT1G32860.1	Glycosyl hydrolase superfamily protein
BnaCnng64640D	AT1G52140.1	unknown protein; BEST Arabidopsis thaliana protein match is: unknown protein (TAIR:AT3G16330.1); Has 114 Blast hits to 114 proteins in 15 species: Archae - 0; Bacteria - 0; Metazoa - 0; Fungi - 0; Plants - 114; Viruses - 0; Other Eukaryotes - 0 (source: NCBI BLink).
BnaCnng65550D	AT4G10120.2	Sucrose-phosphate synthase family protein
BnaCnng65650D	AT5G14940.1	Major facilitator superfamily protein
BnaCnng66530D	AT4G19060.1	P-loop containing nucleoside triphosphate hydrolases superfamily protein
BnaCnng68550D	AT5G04890.1	HSP20-like chaperones superfamily protein
BnaCnng72050D	AT1G54330.1	NAC domain containing protein 20
BnaCnng73250D	AT3G54400.1	Eukaryotic aspartyl protease family protein
BnaCnng74430D	AT5G37180.1	sucrose synthase 5
BnaUnng03750D	ATMG00300.1	Gag-Pol-related retrotransposon family protein
BnaUnng04810D	AT4G13235.1	embryo sac development arrest 21
BnaUnng05060D	AT2G21660.2	cold, circadian rhythm, and rna binding 2
