# Supplementary material for: Tissue-specific laser microdissection of the Brassica napus funiculus improves gene discovery and spatial identification of biological processes
Source: J Exp Bot. 2016 May 18;67(11):3561–71. doi: 10.1093/jxb/erw179 (PMC4892738; doi:10.1093/jxb/erw179)
Supplement: Supplementary Data [file supp_erw179_supplementary_dataset_S2.xlsx]

## Sheet: Dataset S2 GO enrichment
Dataset S2. List of GO terms enriched in tissue-specific genes of the canola funiculus.The log10 p values, and list of genes belonging to each GO term is also presented. A GO term with a log10 p value < -3 (i.e. p ≤ 0.001) is considered to be statistically enriched. Genes assigned to enriched GO terms are also presented for each tissue (epidermis, cortex, vasculature)
		log10(p-value)
Gene Descriptor	Description	Epidermis	Cortex	Vasculature
GO:0000148	1,3-beta-D-glucan synthase complex	0	0	-5.66994
GO:0000226	microtubule cytoskeleton organization	0	0	-3.77274
GO:0000271	polysaccharide biosynthetic process	-1.75529	-8.56272	-2.22403
GO:0000380	alternative mRNA splicing, via spliceosome	0	0	-4.0286
GO:0000786	nucleosome	0	0	-10.7383
GO:0000792	heterochromatin	0	0	-3.7811
GO:0000911	cytokinesis by cell plate formation	0	0	-4.05889
GO:0001736	establishment of planar polarity	-3.83253	0	0
GO:0001932	regulation of protein phosphorylation	0	0	-3.55421
GO:0002213	defense response to insect	0	0	-6.43291
GO:0003674	molecular_function	-1.07167	0	-3.40149
GO:0003677	DNA binding	0	0	-8.9196
GO:0003682	chromatin binding	0	0	-3.48723
GO:0003700	sequence-specific DNA binding transcription factor activity	0	0	-3.02416
GO:0003843	1,3-beta-D-glucan synthase activity	0	0	-5.62369
GO:0004553	hydrolase activity, hydrolyzing O-glycosyl compounds	-2.54953	-2.21382	-5.01947
GO:0004749	ribose phosphate diphosphokinase activity	0	0	-3.96222
GO:0005507	copper ion binding	-1.99849	0	-12.7574
GO:0005576	extracellular region	-16.2217	-6.47736	-8.35163
GO:0005578	proteinaceous extracellular matrix	0	-5.23181	-4.11392
GO:0005721	pericentric heterochromatin	0	0	-3.33535
GO:0005773	vacuole	-0.721113	-0.983015	-4.08885
GO:0005886	plasma membrane	-2.21424	-1.07234	-3.11812
GO:0005975	carbohydrate metabolic process	-3.54616	0	-4.41322
GO:0005985	sucrose metabolic process	0	0	-4.79083
GO:0005986	sucrose biosynthetic process	0	0	-4.24692
GO:0006075	(1->3)-beta-D-glucan biosynthetic process	0	0	-5.66994
GO:0006260	DNA replication	0	0	-3.73625
GO:0006334	nucleosome assembly	0	0	-7.47832
GO:0006508	proteolysis	0	-4.0171	0
GO:0006520	cellular amino acid metabolic process	0	-1.13726	-3.30391
GO:0006754	ATP biosynthetic process	0	0	-3.00635
GO:0006827	high-affinity iron ion transmembrane transport	0	0	-3.16224
GO:0006833	water transport	-0.434635	-2.32219	-6.80125
GO:0006869	lipid transport	-0.438438	-13.5938	0
GO:0006878	cellular copper ion homeostasis	0	0	-8.59975
GO:0006950	response to stress	0	0	-4.1297
GO:0006970	response to osmotic stress	0	-0.643516	-4.37043
GO:0006972	hyperosmotic response	0	-1.61016	-4.00719
GO:0007030	Golgi organization	-0.627848	-1.10382	-3.54172
GO:0007172	signal complex assembly	0	0	-4.32639
GO:0007275	multicellular organismal development	0	0	-3.02176
GO:0007389	pattern specification process	-2.37956	-10.2392	-3.65868
GO:0007623	circadian rhythm	-0.444945	-0.65048	-3.36043
GO:0008083	growth factor activity	0	-3.43922	0
GO:0008150	biological_process	0	0	-3.82576
GO:0008283	cell proliferation	0	-1.30885	-8.8918
GO:0008289	lipid binding	-1.37026	-13.5938	-0.786467
GO:0008360	regulation of cell shape	0	0	-5.02371
GO:0008361	regulation of cell size	-2.44569	-10.4104	-3.81915
GO:0008422	beta-glucosidase activity	-0.759485	0	-6.87049
GO:0008515	sucrose transmembrane transporter activity	0	0	-3.60421
GO:0008553	hydrogen-exporting ATPase activity, phosphorylative mechanism	0	0	-4.42793
GO:0009044	xylan 1,4-beta-xylosidase activity	-1.34578	-6.06798	-1.673
GO:0009058	biosynthetic process	0	-0.897249	-3.2673
GO:0009202	deoxyribonucleoside triphosphate biosynthetic process	0	0	-3.16224
GO:0009266	response to temperature stimulus	0	-1.56636	-3.23161
GO:0009505	plant-type cell wall	-2.53072	-1.04443	-9.4082
GO:0009625	response to insect	0	0	-6.05666
GO:0009627	systemic acquired resistance	-0.596082	-3.57229	0
GO:0009651	response to salt stress	-0.917967	-0.573863	-3.06771
GO:0009698	phenylpropanoid metabolic process	-0.606644	-0.927203	-4.21758
GO:0009740	gibberellic acid mediated signaling pathway	-0.514245	-3.01606	0
GO:0009750	response to fructose	-0.437889	-2.3924	-4.0885
GO:0009825	multidimensional cell growth	-1.77604	-8.62085	-2.26863
GO:0009827	plant-type cell wall modification	-7.32855	0	0
GO:0009832	plant-type cell wall biogenesis	0	0	-3.07114
GO:0009834	plant-type secondary cell wall biogenesis	0	0	-10.6805
GO:0009915	phloem sucrose loading	0	0	-4.58413
GO:0009926	auxin polar transport	-2.07892	-9.448	-2.35944
GO:0009932	cell tip growth	-1.80539	-8.70275	-2.33222
GO:0009958	positive gravitropism	-3.11281	0	-0.789128
GO:0009963	positive regulation of flavonoid biosynthetic process	-0.474963	0	-6.97888
GO:0010011	auxin binding	-3.06788	0	0
GO:0010015	root morphogenesis	-5.00758	-10.7247	-5.82882
GO:0010075	regulation of meristem growth	-0.785083	0	-13.6692
GO:0010088	phloem development	0	0	-3.1944
GO:0010089	xylem development	0	0	-9.49211
GO:0010119	regulation of stomatal movement	0	0	-9.18568
GO:0010143	cutin biosynthetic process	-4.48401	0	0
GO:0010233	phloem transport	0	0	-6.71233
GO:0010328	auxin influx transmembrane transporter activity	-3.15606	0	0
GO:0010413	glucuronoxylan metabolic process	0	0	-8.8665
GO:0010817	regulation of hormone levels	-2.00515	-9.24984	-2.7776
GO:0015250	water channel activity	-1.80093	-4.19924	-1.23583
GO:0015770	sucrose transport	0	0	-3.05601
GO:0016042	lipid catabolic process	-5.73528	0	-0.64967
GO:0016104	triterpenoid biosynthetic process	-3.90449	0	0
GO:0016157	sucrose synthase activity	0	0	-3.7811
GO:0016747	transferase activity, transferring acyl groups other than amino-acyl groups	-4.61812	0	0
GO:0016788	hydrolase activity, acting on ester bonds	-5.14554	0	0
GO:0016829	lyase activity	-3.16166	-1.99568	-0.744585
GO:0016925	protein sumoylation	0	0	-5.11379
GO:0019137	thioglucosidase activity	0	0	-12.249
GO:0019344	cysteine biosynthetic process	-0.647613	-7.56875	-0.958272
GO:0019499	cyanide metabolic process	0	0	-3.0191
GO:0019500	cyanide catabolic process	0	0	-3.33535
GO:0019762	glucosinolate catabolic process	-0.810113	0	-10.9251
GO:0022857	transmembrane transporter activity	0	0	-6.22007
GO:0030001	metal ion transport	0	0	-5.22674
GO:0030337	DNA polymerase processivity factor activity	0	0	-3.16224
GO:0030570	pectate lyase activity	-4.89461	-1.28974	0
GO:0030599	pectinesterase activity	-3.41819	0	0
GO:0031012	extracellular matrix	0	-3.23347	0
GO:0031210	phosphatidylcholine binding	0	0	-3.16224
GO:0031225	anchored component of membrane	0	-3.04455	-13.4875
GO:0031386	protein tag	0	0	-6.24872
GO:0032508	DNA duplex unwinding	0	0	-5.55289
GO:0033612	receptor serine/threonine kinase binding	0	0	-4.18959
GO:0040007	growth	-2.45096	-10.4239	-4.61779
GO:0042299	lupeol synthase activity	-3.4952	0	0
GO:0042300	beta-amyrin synthase activity	-3.76618	0	0
GO:0043433	negative regulation of sequence-specific DNA binding transcription factor activity	0	0	-3.56768
GO:0043481	anthocyanin accumulation in tissues in response to UV light	-2.17775	-7.68941	-1.61426
GO:0045490	pectin catabolic process	-6.26035	-0.816231	0
GO:0045492	xylan biosynthetic process	0	0	-9.19467
GO:0045493	xylan catabolic process	0	-6.85535	-2.14416
GO:0046556	alpha-L-arabinofuranosidase activity	0	0	-3.04973
GO:0046741	transport of virus in host, tissue to tissue	0	0	-3.35966
GO:0046914	transition metal ion binding	0	0	-8.79657
GO:0046916	cellular transition metal ion homeostasis	0	0	-6.77365
GO:0048046	apoplast	-3.49627	-7.15234	-8.98168
GO:0048263	determination of dorsal identity	0	0	-3.55421
GO:0048767	root hair elongation	-1.10151	-7.86537	-1.24484
GO:0051179	localization	-4.94112	0	0
GO:0051225	spindle assembly	0	0	-4.89975
GO:0051410	detoxification of nitrogen compound	0	0	-3.0191
GO:0052543	callose deposition in cell wall	0	0	-3.39659
GO:0052689	carboxylic ester hydrolase activity	-5.54273	0	-0.769716
GO:0055078	sodium ion homeostasis	0	0	-3.69976
GO:0070828	heterochromatin organization	0	0	-3.7811
GO:0071555	cell wall organization	-1.90042	-4.90853	-4.55581
GO:0080060	integument development	0	0	-3.00529
GO:0080165	callose deposition in phloem sieve plate	0	0	-10.0388
GO:0080170	hydrogen peroxide transmembrane transport	0	-4.23259	0
GO:0090355	positive regulation of auxin metabolic process	0	0	-5.19843
GO:0090358	positive regulation of tryptophan metabolic process	0	0	-5.19843
GO:0090626	plant epidermis morphogenesis	-4.54437	0	0

## Sheet: Epidermis
GO enrichment of epidermis-specific genes
Gene Descriptor	Description	p-value
GO:0005576	extracellular region	6.00229e-17	BNAA02G27380D	BNAA03G09220D	BNAA03G21590D	BNAA03G31570D	BNAA03G44740D	BNAA03G58620D	BNAA04G00410D	BNAA04G03610D	BNAA05G25890D	BNAA06G09240D	BNAA06G27710D	BNAA07G38900D	BNAA08G17820D	BNAA08G29220D	BNAA09G16850D	BNAA10G16480D	BNAANNG13710D	BNAANNG27610D	BNAC01G03500D	BNAC01G17710D	BNAC01G39640D	BNAC02G03800D	BNAC02G48560D	BNAC03G37910D	BNAC03G44180D	BNAC04G15590D	BNAC05G21740D	BNAC05G39970D	BNAC05G43760D	BNAC06G27010D	BNAC07G28690D	BNAC07G29330D	BNAC07G45340D	BNAC07G49180D	BNAC08G08210D	BNAC08G13320D	BNAC09G09070D	BNAC09G22170D	BNAC09G52000D	BNACNNG00020D	BNACNNG02380D	BNACNNG05280D	BNACNNG34700D	BNACNNG60280D	BNACNNG64320D
GO:0009827	plant-type cell wall modification	4.69298e-08	BNAA04G00410D	BNAA04G27260D	BNAA06G09240D	BNAA06G22250D	BNAA08G29220D	BNAC01G03500D	BNAC05G21740D	BNAC07G45340D	BNAC07G49180D	BNACNNG60280D
GO:0045490	pectin catabolic process	5.49104e-07	BNAA03G21590D	BNAA03G27540D	BNAA05G25150D	BNAA06G09240D	BNAANNG13710D	BNACNNG05770D	BNACNNG60280D
GO:0016042	lipid catabolic process	1.83957e-06	BNAA02G27380D	BNAA08G17820D	BNAC03G44180D	BNAC08G08210D	BNAC09G22170D	BNACNNG34700D	BNACNNG64320D
GO:0052689	carboxylic ester hydrolase activity	2.86598e-06	BNAA02G27380D	BNAA08G17820D	BNAC03G44180D	BNAC07G28690D	BNAC08G08210D	BNAC09G22170D	BNACNNG34700D
GO:0016788	hydrolase activity, acting on ester bonds	7.15253e-06	BNAA02G27380D	BNAA08G17820D	BNAC03G44180D	BNAC08G08210D	BNAC09G22170D	BNACNNG34700D
GO:0010015	root morphogenesis	9.82706e-06	BNAA05G06540D	BNAA06G27710D	BNAC04G07210D	BNAC07G29330D	BNAC09G01920D
GO:0051179	localization	1.14519e-05	BNAA06G26500D	BNAC02G41520D
GO:0030570	pectate lyase activity	1.27465e-05	BNAA03G27540D	BNAA06G09240D	BNACNNG05770D	BNACNNG60280D
GO:0016747	transferase activity, transferring acyl groups other than amino-acyl groups	2.40922e-05	BNAA02G12120D	BNAA06G26500D	BNAA09G40640D	BNAC02G41520D	BNAC04G15590D
GO:0090626	plant epidermis morphogenesis	2.85514e-05	BNAA06G26500D	BNAC02G41520D
GO:0010143	cutin biosynthetic process	3.2809e-05	BNAA06G26500D	BNAANNG37650D	BNAC02G41520D
GO:0016104	triterpenoid biosynthetic process	0.000124598	BNAA07G34540D	BNAC06G39380D
GO:0001736	establishment of planar polarity	0.000147051	BNAA05G06540D	BNAC04G07210D
GO:0042300	beta-amyrin synthase activity	0.000171325	BNAA07G34540D	BNAC06G39380D
GO:0005975	carbohydrate metabolic process	0.000284341	BNAA04G00410D	BNAA04G03610D	BNAC01G03500D	BNAC01G39640D	BNAC02G13250D	BNAC07G45340D	BNAC07G49180D	BNACNNG00020D
GO:0048046	apoplast	0.000318955	BNAA05G25150D	BNAA07G38900D	BNAA08G17820D	BNAC01G03500D	BNAC01G16500D	BNAC01G17710D	BNAC04G02430D	BNAC05G21740D	BNAC07G45340D	BNACNNG05280D
GO:0042299	lupeol synthase activity	0.000319742	BNAA07G34540D	BNAC06G39380D
GO:0030599	pectinesterase activity	0.000381776	BNAA03G21590D	BNAA03G26250D	BNAA05G25150D	BNAANNG13710D	BNAC01G16500D
GO:0016829	lyase activity	0.000689193	BNAA03G27540D	BNAA06G09240D	BNACNNG05770D	BNACNNG60280D
GO:0010328	auxin influx transmembrane transporter activity	0.000698139	BNAA05G06540D	BNAC04G07210D
GO:0009958	positive gravitropism	0.000771249	BNAA05G06540D	BNAC04G07210D	BNAC09G01920D
GO:0010011	auxin binding	0.000855299	BNAA05G06540D	BNAC04G07210D

## Sheet: Cortex
GO enrichment of cortex-specific genes
Gene Descriptor	Description	p-value
GO:0006869	lipid transport	2.54821e-14	BNAA06G38220D	BNAA08G24920D	BNAA09G13230D	BNAC01G22500D	BNAC02G13020D	BNAC02G38640D	BNAC05G49400D	BNAC06G34730D	BNAC08G15350D	BNAC09G13030D	BNACNNG68070D
GO:0008289	lipid binding	2.54821e-14	BNAA06G38220D	BNAA08G24920D	BNAA09G13230D	BNAC01G22500D	BNAC02G13020D	BNAC02G38640D	BNAC05G49400D	BNAC06G34730D	BNAC08G15350D	BNAC09G13030D	BNACNNG68070D
GO:0010015	root morphogenesis	1.88493e-11	BNAA02G01430D	BNAA06G38220D	BNAA08G24920D	BNAA10G20160D	BNAC02G04510D	BNAC05G49400D	BNAC08G15350D
GO:0040007	growth	3.76747e-11	BNAA02G01430D	BNAA06G38220D	BNAA08G24920D	BNAA10G20160D	BNAC02G04510D	BNAC05G49400D	BNAC08G15350D
GO:0008361	regulation of cell size	3.88719e-11	BNAA02G01430D	BNAA06G38220D	BNAA08G24920D	BNAA10G20160D	BNAC02G04510D	BNAC05G49400D	BNAC08G15350D
GO:0007389	pattern specification process	5.76469e-11	BNAA02G01430D	BNAA06G38220D	BNAA08G24920D	BNAA10G20160D	BNAC02G04510D	BNAC05G49400D	BNAC08G15350D
GO:0009926	auxin polar transport	3.56447e-10	BNAA02G01430D	BNAA06G38220D	BNAA08G24920D	BNAA10G20160D	BNAC02G04510D	BNAC05G49400D	BNAC08G15350D
GO:0010817	regulation of hormone levels	5.62551e-10	BNAA02G01430D	BNAA06G38220D	BNAA08G24920D	BNAA10G20160D	BNAC02G04510D	BNAC05G49400D	BNAC08G15350D
GO:0009932	cell tip growth	1.98266e-09	BNAA02G01430D	BNAA06G38220D	BNAA08G24920D	BNAA10G20160D	BNAC02G04510D	BNAC05G49400D	BNAC08G15350D
GO:0009825	multidimensional cell growth	2.39412e-09	BNAA02G01430D	BNAA06G38220D	BNAA08G24920D	BNAA10G20160D	BNAC02G04510D	BNAC05G49400D	BNAC08G15350D
GO:0000271	polysaccharide biosynthetic process	2.73703e-09	BNAA02G01430D	BNAA06G38220D	BNAA08G24920D	BNAA10G20160D	BNAC02G04510D	BNAC05G49400D	BNAC08G15350D
GO:0048767	root hair elongation	1.36342e-08	BNAA02G01430D	BNAA06G38220D	BNAA08G24920D	BNAA09G33720D	BNAA10G20160D	BNAC02G04510D	BNAC05G49400D	BNAC08G15350D
GO:0043481	anthocyanin accumulation in tissues in response to UV light	2.04451e-08	BNAA02G01430D	BNAA06G38220D	BNAA08G24920D	BNAA10G20160D	BNAC02G04510D	BNAC05G49400D	BNAC08G15350D
GO:0019344	cysteine biosynthetic process	2.69931e-08	BNAA02G01430D	BNAA06G38220D	BNAA08G24920D	BNAA09G33720D	BNAA10G20160D	BNAC02G04510D	BNAC05G49400D	BNAC08G15350D
GO:0048046	apoplast	7.04141e-08	BNAA02G34280D	BNAA07G20200D	BNAA07G35150D	BNAA08G26170D	BNAA09G06900D	BNAC01G15060D	BNAC06G19650D	BNAC06G40060D	BNAC08G13830D	BNAC09G06400D
GO:0045493	xylan catabolic process	1.39523e-07	BNAA02G34280D	BNAA09G06900D	BNAC09G06400D
GO:0005576	extracellular region	3.33148e-07	BNAA01G20950D	BNAA01G31950D	BNAA02G34280D	BNAA05G28390D	BNAA07G20200D	BNAA07G35150D	BNAA08G26170D	BNAA09G06900D	BNAC01G16630D	BNAC01G26290D	BNAC02G13020D	BNAC02G38640D	BNAC06G19650D	BNAC06G40060D	BNAC08G13830D	BNAC09G06400D	BNAC09G18640D
GO:0009044	xylan 1,4-beta-xylosidase activity	8.55103e-07	BNAA02G34280D	BNAA09G06900D	BNAC09G06400D
GO:0005578	proteinaceous extracellular matrix	5.86399e-06	BNAA02G34280D	BNAA09G06900D	BNAC09G06400D
GO:0071555	cell wall organization	1.23443e-05	BNAA02G01430D	BNAA06G38220D	BNAA08G24920D	BNAA10G20160D	BNAC02G04510D	BNAC05G49400D	BNAC08G15350D
GO:0080170	hydrogen peroxide transmembrane transport	5.85336e-05	BNAA09G33720D	BNAANNG24130D
GO:0015250	water channel activity	6.32065e-05	BNAA09G33720D	BNAANNG24130D	BNAC04G08090D
GO:0006508	proteolysis	9.61381e-05	BNAA05G28390D	BNAA07G20200D	BNAA07G35150D	BNAC06G19650D	BNAC06G34730D	BNAC06G40060D	BNAC09G18640D
GO:0009627	systemic acquired resistance	0.000267738	BNAA02G34280D	BNAA08G26170D	BNAA09G06900D	BNAC08G13830D	BNAC09G06400D
GO:0008083	growth factor activity	0.000363733	BNAA01G20950D	BNAC01G26290D
GO:0031012	extracellular matrix	0.000584155	BNAA01G20950D	BNAC01G26290D
GO:0031225	anchored component of membrane	0.000902512	BNAC01G20640D	BNAC06G34730D	BNAC07G14660D	BNAC09G13030D
GO:0009740	gibberellic acid mediated signaling pathway	0.000963707	BNAA01G31950D	BNAA06G10250D	BNAANNG24130D

## Sheet: Vasculature
GO enrichment of vasculature-specific genes
Gene Descriptor	Description	p-value
GO:0010075	regulation of meristem growth	2.14194e-14	BNAA01G05020D	BNAA02G17260D	BNAA02G23460D	BNAA03G09070D	BNAA03G51730D	BNAA03G54110D	BNAA04G12710D	BNAA04G14020D	BNAA04G20300D	BNAA06G01940D	BNAA07G00800D	BNAA07G11240D	BNAA08G27370D	BNAA10G18330D	BNAANNG00040D	BNAANNG09160D	BNAC01G06600D	BNAC02G10810D	BNAC05G01780D	BNAC06G05240D	BNAC06G43970D	BNAC07G42710D	BNAC07G46610D	BNAC08G00150D	BNAC08G19510D	BNAC09G41870D	BNAC09G52740D	BNACNNG65550D
GO:0031225	anchored component of membrane	3.25433e-14	BNAA01G05020D	BNAA03G00780D	BNAA03G04720D	BNAA03G08880D	BNAA03G33350D	BNAA03G35830D	BNAA03G51730D	BNAA05G20350D	BNAA07G15210D	BNAA10G25380D	BNAANNG19290D	BNAANNG25240D	BNAANNG27000D	BNAC01G01450D	BNAC01G06600D	BNAC01G15380D	BNAC02G00870D	BNAC02G06140D	BNAC02G36760D	BNAC03G05230D	BNAC03G07110D	BNAC03G10320D	BNAC03G41620D	BNAC04G17820D	BNAC04G38870D	BNAC04G53090D	BNAC05G32310D	BNAC08G33620D	BNAC09G54570D	BNACNNG46030D	BNACNNG61800D
GO:0005507	copper ion binding	1.74828e-13	BNAA01G05020D	BNAA02G05240D	BNAA02G06580D	BNAA02G12430D	BNAA03G22550D	BNAA03G35830D	BNAA03G51730D	BNAA03G54880D	BNAA04G00700D	BNAA05G20350D	BNAA05G24200D	BNAA08G14220D	BNAA09G54240D	BNAA10G14480D	BNAA10G27170D	BNAANNG18410D	BNAANNG29300D	BNAC01G06600D	BNAC01G15380D	BNAC02G01610D	BNAC02G03550D	BNAC02G36760D	BNAC03G00710D	BNAC04G21780D	BNAC04G39910D	BNAC05G32310D	BNAC05G38240D	BNAC07G16450D	BNAC08G33620D	BNAC09G52200D	BNACNNG23850D	BNACNNG35090D	BNACNNG40400D
GO:0019137	thioglucosidase activity	5.63648e-13	BNAA01G24750D	BNAA03G24520D	BNAA09G08470D	BNAA09G26590D	BNAA09G52790D	BNAC02G40120D	BNAC02G40130D	BNAC02G40420D	BNACNNG22330D
GO:0019762	glucosinolate catabolic process	1.1882e-11	BNAA01G24750D	BNAA03G24520D	BNAA09G08470D	BNAA09G26590D	BNAA09G52790D	BNAANNG10080D	BNAC02G40120D	BNAC02G40130D	BNAC02G40420D	BNAC03G68960D	BNAC07G17990D	BNAC07G26280D	BNACNNG22330D
GO:0000786	nucleosome	1.82697e-11	BNAA01G25600D	BNAA02G00480D	BNAA02G30070D	BNAA06G34780D	BNAA10G21870D	BNAC02G00380D	BNAC02G38490D	BNAC03G04250D	BNAC05G32170D	BNAC07G20940D	BNAC09G06910D	BNACNNG06690D
GO:0009834	plant-type secondary cell wall biogenesis	2.08712e-11	BNAA02G17260D	BNAA03G00780D	BNAA03G06610D	BNAA03G08880D	BNAA10G30020D	BNAANNG03750D	BNAANNG09160D	BNAANNG41940D	BNAC01G43920D	BNAC02G06140D	BNAC03G07110D	BNAC03G20240D	BNAC06G43970D	BNAC08G21610D
GO:0080165	callose deposition in phloem sieve plate	9.14538e-11	BNAA09G49880D	BNAA10G04230D	BNAC06G12120D	BNAC06G23590D	BNAC08G44800D	BNACNNG74430D
GO:0010089	xylem development	3.22028e-10	BNAA02G26670D	BNAA02G34250D	BNAA03G04940D	BNAA03G06610D	BNAA03G45960D	BNAA06G01940D	BNAA07G34920D	BNAA09G06870D	BNAA10G25210D	BNAC02G06140D	BNAC02G08800D	BNAC03G07110D	BNAC06G05240D	BNAC07G16780D	BNAC09G06370D	BNAC09G43890D	BNACNNG06930D
GO:0009505	plant-type cell wall	3.9066e-10	BNAA01G24750D	BNAA01G31470D	BNAA03G14010D	BNAA03G24520D	BNAA03G44750D	BNAA04G15420D	BNAA05G11950D	BNAA07G08530D	BNAA09G08470D	BNAA09G26590D	BNAA09G52790D	BNAA10G23500D	BNAANNG37270D	BNAC02G39030D	BNAC02G40120D	BNAC02G40130D	BNAC02G40420D	BNAC03G03520D	BNAC04G38390D	BNAC05G01340D	BNAC07G16450D	BNAC07G21510D	BNAC07G36780D	BNAC08G31950D	BNAC08G42010D	BNAC09G30790D	BNACNNG02480D	BNACNNG22330D	BNACNNG73250D
GO:0045492	xylan biosynthetic process	6.38754e-10	BNAA01G31470D	BNAA02G06580D	BNAA02G36630D	BNAA03G04940D	BNAA03G06610D	BNAA03G48600D	BNAA04G16000D	BNAA05G16430D	BNAA07G15830D	BNAA10G30020D	BNAANNG03750D	BNAANNG18410D	BNAC01G19620D	BNAC01G43920D	BNAC02G06140D	BNAC02G36760D	BNAC02G47270D	BNAC03G07110D	BNAC06G15710D	BNAC07G40890D	BNAC08G21610D	BNAC08G31950D	BNAC09G30790D
GO:0010119	regulation of stomatal movement	6.52113e-10	BNAA01G24750D	BNAA03G24520D	BNAA04G12350D	BNAA05G14890D	BNAA09G08470D	BNAA09G26590D	BNAA09G52790D	BNAANNG35580D	BNAC02G40120D	BNAC02G40130D	BNAC02G40420D	BNAC08G49360D	BNACNNG22330D	BNACNNG44750D	BNAUNNG05060D
GO:0048046	apoplast	1.04309e-09	BNAA01G02340D	BNAA01G24750D	BNAA01G31470D	BNAA01G31980D	BNAA02G06580D	BNAA02G12430D	BNAA02G14720D	BNAA02G29310D	BNAA03G24520D	BNAA04G12350D	BNAA05G13900D	BNAA06G37360D	BNAA07G20570D	BNAA08G15190D	BNAA09G08470D	BNAA09G26590D	BNAA09G31690D	BNAA09G52790D	BNAANNG18410D	BNAANNG35150D	BNAANNG35580D	BNAANNG37050D	BNAANNG38380D	BNAC01G38860D	BNAC02G39030D	BNAC02G40120D	BNAC02G40130D	BNAC02G40420D	BNAC03G03520D	BNAC04G25100D	BNAC07G47630D	BNAC08G31950D	BNAC08G49360D	BNAC09G14770D	BNAC09G30790D	BNACNNG22330D	BNACNNG22520D	BNACNNG23850D	BNACNNG73250D	BNAUNNG05060D
GO:0003677	DNA binding	1.20339e-09	BNAA01G00920D	BNAA01G07960D	BNAA01G12370D	BNAA01G13430D	BNAA01G25600D	BNAA02G00480D	BNAA02G30070D	BNAA02G34250D	BNAA03G09070D	BNAA03G09170D	BNAA03G27860D	BNAA03G31400D	BNAA04G12350D	BNAA04G16710D	BNAA04G20300D	BNAA05G02990D	BNAA05G11570D	BNAA06G01940D	BNAA06G03110D	BNAA06G04320D	BNAA06G07080D	BNAA06G08870D	BNAA06G25300D	BNAA06G26980D	BNAA06G34780D	BNAA06G35940D	BNAA06G37950D	BNAA07G08370D	BNAA07G13130D	BNAA07G31770D	BNAA07G34920D	BNAA08G15490D	BNAA08G17640D	BNAA08G18830D	BNAA08G22370D	BNAA08G22480D	BNAA09G05560D	BNAA09G06870D	BNAA09G49520D	BNAA09G57080D	BNAA10G05960D	BNAA10G12840D	BNAA10G13260D	BNAA10G21530D	BNAA10G21870D	BNAA10G30020D	BNAANNG15490D
GO:0008283	cell proliferation	1.28291e-09	BNAA01G07960D	BNAA01G13430D	BNAA01G25600D	BNAA03G04530D	BNAA03G09170D	BNAA03G41280D	BNAA06G31190D	BNAA06G34780D	BNAA08G22370D	BNAA08G26870D	BNAA09G49520D	BNAA10G12840D	BNAC03G74400D	BNAC05G32170D	BNAC06G37050D	BNAC07G20940D	BNAC08G13620D	BNAC08G23010D	BNAC08G45280D	BNAC09G08170D	BNAC09G35230D	BNAC09G36190D	BNACNNG01120D
GO:0010413	glucuronoxylan metabolic process	1.35988e-09	BNAA01G31470D	BNAA02G06580D	BNAA02G36630D	BNAA03G04940D	BNAA03G06610D	BNAA03G48600D	BNAA04G16000D	BNAA05G16430D	BNAA07G15830D	BNAA10G30020D	BNAANNG03750D	BNAANNG18410D	BNAC01G19620D	BNAC01G43920D	BNAC02G06140D	BNAC02G36760D	BNAC02G47270D	BNAC03G07110D	BNAC07G40890D	BNAC08G21610D	BNAC08G31950D	BNAC09G30790D
GO:0046914	transition metal ion binding	1.59746e-09	BNAA02G27650D	BNAA10G25040D	BNAANNG00410D	BNAANNG27140D	BNAANNG29300D	BNAANNG38380D	BNAC02G35670D	BNAC02G39810D	BNAC02G44160D	BNAC04G25100D	BNAC04G39910D	BNAC07G23020D	BNACNNG03380D
GO:0006878	cellular copper ion homeostasis	2.51335e-09	BNAA05G24200D	BNAA10G27170D	BNAANNG38380D	BNAC02G03550D	BNAC04G25100D	BNAC05G38240D	BNACNNG40400D
GO:0005576	extracellular region	4.45015e-09	BNAA01G24750D	BNAA01G31470D	BNAA01G31980D	BNAA01G34870D	BNAA02G05240D	BNAA02G06580D	BNAA02G08910D	BNAA02G11200D	BNAA02G14720D	BNAA02G26670D	BNAA03G14010D	BNAA03G24520D	BNAA03G44750D	BNAA03G45960D	BNAA03G48600D	BNAA03G55150D	BNAA04G04900D	BNAA04G13830D	BNAA04G15420D	BNAA05G01920D	BNAA05G11950D	BNAA05G13900D	BNAA05G14890D	BNAA05G18690D	BNAA05G24200D	BNAA06G06170D	BNAA06G13880D	BNAA06G30160D	BNAA06G38590D	BNAA07G08530D	BNAA07G09330D	BNAA07G37340D	BNAA09G08470D	BNAA09G26590D	BNAA09G52790D	BNAA10G10780D	BNAA10G14480D	BNAA10G18330D	BNAA10G19020D	BNAA10G21530D	BNAA10G23500D	BNAA10G25210D	BNAA10G25380D	BNAANNG18410D	BNAANNG33490D	BNAANNG37270D	BNAANNG39260D
GO:0006334	nucleosome assembly	3.32418e-08	BNAA06G04320D	BNAA06G34780D	BNAA08G22370D	BNAANNG15490D	BNAC02G44320D	BNAC03G11650D	BNAC05G05500D	BNAC07G20940D	BNAC08G02310D
GO:0009963	positive regulation of flavonoid biosynthetic process	1.04982e-07	BNAA01G34970D	BNAA03G14010D	BNAA05G11950D	BNAA05G24200D	BNAA07G31770D	BNAA08G22970D	BNAA10G14810D	BNAANNG38380D	BNAC03G42000D	BNAC04G25100D	BNAC04G39910D	BNAC05G38240D	BNAC06G29080D	BNAC07G27680D	BNAC09G43890D	BNACNNG38940D
GO:0008422	beta-glucosidase activity	1.34745e-07	BNAA01G24750D	BNAA03G24520D	BNAA05G14890D	BNAA09G08470D	BNAA09G26590D	BNAA09G52790D	BNAC02G40120D	BNAC02G40130D	BNAC02G40420D	BNACNNG22330D
GO:0006833	water transport	1.58033e-07	BNAA01G34970D	BNAA02G12430D	BNAA02G17260D	BNAA03G45950D	BNAA04G00700D	BNAA04G12350D	BNAA05G24200D	BNAA10G14810D	BNAANNG09160D	BNAANNG35580D	BNAC03G34410D	BNAC04G21780D	BNAC05G38240D	BNAC05G40440D	BNAC06G43970D	BNAC07G38190D	BNAC08G49360D	BNACNNG23850D	BNAUNNG05060D
GO:0046916	cellular transition metal ion homeostasis	1.68403e-07	BNAA02G27650D	BNAA10G25040D	BNAANNG00410D	BNAANNG27140D	BNAANNG29300D	BNAC02G35670D	BNAC02G39810D	BNAC02G44160D	BNAC04G39910D	BNAC07G23020D	BNACNNG03380D
GO:0010233	phloem transport	1.93941e-07	BNAA09G49880D	BNAA10G04230D	BNAANNG00410D	BNAANNG27140D	BNAC08G44800D	BNACNNG03380D
GO:0002213	defense response to insect	3.69054e-07	BNAA01G24750D	BNAA03G24520D	BNAA09G08470D	BNAA09G26590D	BNAA09G52790D	BNAC02G40120D	BNAC02G40130D	BNAC02G40420D	BNAC03G17450D	BNACNNG22330D
GO:0031386	protein tag	5.64e-07	BNAA01G15940D	BNAA02G09210D	BNAA08G14280D	BNAC01G19050D	BNAC09G31750D
GO:0022857	transmembrane transporter activity	6.02462e-07	BNAA01G20410D	BNAA02G17260D	BNAA02G20380D	BNAA02G33610D	BNAA03G38120D	BNAA05G01920D	BNAA07G10830D	BNAA08G30320D	BNAANNG09160D	BNAC01G25630D	BNAC02G27900D	BNAC06G43970D
GO:0009625	response to insect	8.77689e-07	BNAA01G24750D	BNAA01G34970D	BNAA03G24520D	BNAA05G14890D	BNAA09G08470D	BNAA09G26590D	BNAA09G52790D	BNAC02G40120D	BNAC02G40130D	BNAC02G40420D	BNACNNG22330D
GO:0010015	root morphogenesis	1.48312e-06	BNAA02G17260D	BNAA05G24200D	BNAANNG00410D	BNAANNG09160D	BNAANNG27140D	BNAC02G08800D	BNAC02G22310D	BNAC05G38240D	BNAC06G43970D	BNACNNG03380D
GO:0000148	1,3-beta-D-glucan synthase complex	2.13828e-06	BNAA09G49880D	BNAA10G04230D	BNAC04G54260D	BNAC05G39020D	BNAC06G17090D	BNAC08G44800D
GO:0006075	(1->3)-beta-D-glucan biosynthetic process	2.13828e-06	BNAA09G49880D	BNAA10G04230D	BNAC04G54260D	BNAC05G39020D	BNAC06G17090D	BNAC08G44800D
GO:0003843	1,3-beta-D-glucan synthase activity	2.37855e-06	BNAA09G49880D	BNAA10G04230D	BNAC04G54260D	BNAC05G39020D	BNAC06G17090D	BNAC08G44800D
GO:0032508	DNA duplex unwinding	2.79966e-06	BNAA04G12350D	BNAANNG35580D	BNAC08G49360D	BNAUNNG05060D
GO:0030001	metal ion transport	5.9328e-06	BNAA02G27650D	BNAA02G36240D	BNAA10G25040D	BNAANNG00410D	BNAANNG27140D	BNAANNG29300D	BNAC02G35670D	BNAC02G39810D	BNAC02G44160D	BNAC04G39910D	BNAC07G23020D	BNACNNG03380D
GO:0090355	positive regulation of auxin metabolic process	6.33238e-06	BNAA02G17260D	BNAANNG09160D	BNAC06G43970D
GO:0090358	positive regulation of tryptophan metabolic process	6.33238e-06	BNAA02G17260D	BNAANNG09160D	BNAC06G43970D
GO:0016925	protein sumoylation	7.69495e-06	BNAA01G15940D	BNAA02G09210D	BNAA07G17510D	BNAA08G14280D	BNAC01G19050D	BNAC02G39820D	BNAC09G31750D
GO:0008360	regulation of cell shape	9.46865e-06	BNAA09G49880D	BNAA10G04230D	BNAC04G54260D	BNAC05G39020D	BNAC06G17090D	BNAC08G44800D
GO:0004553	hydrolase activity, hydrolyzing O-glycosyl compounds	9.56165e-06	BNAA01G24750D	BNAA03G24520D	BNAA05G14890D	BNAA09G08470D	BNAA09G26590D	BNAA09G52790D	BNAA10G25380D	BNAANNG39260D	BNAC02G39030D	BNAC02G40120D	BNAC02G40130D	BNAC02G40420D	BNAC03G10320D	BNAC04G17820D	BNAC05G01340D	BNACNNG22330D	BNACNNG61800D
GO:0051225	spindle assembly	1.25965e-05	BNAA01G05020D	BNAA01G07960D	BNAA03G04530D	BNAA03G51730D	BNAA08G26870D	BNAANNG30800D	BNAC01G06600D	BNAC08G13620D	BNAC08G22690D
GO:0005985	sucrose metabolic process	1.61872e-05	BNAA07G10320D	BNAA09G30430D	BNAC05G17970D	BNAC06G12120D	BNAC06G23590D	BNACNNG74430D
GO:0040007	growth	2.41109e-05	BNAA02G17260D	BNAA03G14010D	BNAA05G11950D	BNAA05G24200D	BNAANNG09160D	BNAC02G08800D	BNAC02G22310D	BNAC05G38240D	BNAC06G43970D
GO:0009915	phloem sucrose loading	2.60537e-05	BNAA07G10320D	BNAA09G30430D	BNAC05G17970D
GO:0071555	cell wall organization	2.78093e-05	BNAA02G17260D	BNAA04G12710D	BNAA04G20300D	BNAA06G01940D	BNAA09G49880D	BNAA10G04230D	BNAA10G17970D	BNAA10G18330D	BNAA10G26310D	BNAANNG09160D	BNAC01G43920D	BNAC02G06650D	BNAC02G08800D	BNAC02G22310D	BNAC03G03520D	BNAC04G54260D	BNAC05G39020D	BNAC06G05240D	BNAC06G17090D	BNAC06G43970D	BNAC07G07930D	BNAC07G16780D	BNAC08G44800D	BNAC09G41870D	BNACNNG61800D
GO:0008553	hydrogen-exporting ATPase activity, phosphorylative mechanism	3.73306e-05	BNAA02G08160D	BNAC02G11560D	BNAC05G23590D	BNAC09G32850D	BNACNNG44750D
GO:0005975	carbohydrate metabolic process	3.86175e-05	BNAA01G24750D	BNAA01G35130D	BNAA03G04930D	BNAA03G24520D	BNAA05G14890D	BNAA09G08470D	BNAA09G26590D	BNAA09G52790D	BNAA10G25380D	BNAANNG39260D	BNAC01G41540D	BNAC02G39030D	BNAC02G40120D	BNAC02G40130D	BNAC02G40420D	BNAC03G06530D	BNAC03G10320D	BNAC04G17820D	BNAC05G01340D	BNAC07G50510D	BNACNNG22330D	BNACNNG61800D
GO:0006970	response to osmotic stress	4.26157e-05	BNAA01G34560D	BNAA02G12430D	BNAA03G54880D	BNAA04G12350D	BNAA05G24200D	BNAANNG35580D	BNAC01G00890D	BNAC02G04270D	BNAC03G00710D	BNAC05G08600D	BNAC05G38240D	BNAC08G49360D	BNACNNG23850D	BNAUNNG05060D
GO:0007172	signal complex assembly	4.71642e-05	BNAA07G32120D	BNAC06G36500D
GO:0005986	sucrose biosynthetic process	5.66342e-05	BNAA02G23460D	BNAC06G12120D	BNAC06G23590D	BNACNNG65550D	BNACNNG74430D
GO:0009698	phenylpropanoid metabolic process	6.05921e-05	BNAA02G06580D	BNAA02G12430D	BNAA03G14010D	BNAA05G11950D	BNAANNG38380D	BNAC02G01610D	BNAC04G25100D	BNAC07G07930D	BNACNNG23850D
GO:0033612	receptor serine/threonine kinase binding	6.46263e-05	BNAA02G14720D	BNAA02G29310D	BNAA07G32120D	BNAC04G10360D	BNAC06G36500D	BNACNNG22520D
GO:0006950	response to stress	7.41819e-05	BNAA04G12350D	BNAANNG35580D	BNAC08G49360D	BNAUNNG05060D
GO:0005578	proteinaceous extracellular matrix	7.69267e-05	BNAA01G31470D	BNAANNG39260D	BNAC02G39030D	BNAC05G01340D	BNAC09G30790D
GO:0005773	vacuole	8.14982e-05	BNAA01G24750D	BNAA01G31470D	BNAA02G12430D	BNAA02G33610D	BNAA03G24520D	BNAA04G05980D	BNAA05G14890D	BNAA06G04320D	BNAA07G39170D	BNAA09G08470D	BNAA09G26590D	BNAA09G39930D	BNAA09G52790D	BNAANNG02450D	BNAANNG15490D	BNAANNG33490D	BNAANNG35150D	BNAANNG37050D	BNAC01G05320D	BNAC02G40120D	BNAC02G40130D	BNAC02G40420D	BNAC02G44320D	BNAC03G11650D	BNAC04G01800D	BNAC05G05500D	BNAC05G23590D	BNAC06G39000D	BNAC08G02310D	BNAC08G32290D	BNAC09G30790D	BNACNNG22330D	BNACNNG23850D	BNACNNG44750D
GO:0009750	response to fructose	8.15643e-05	BNAA01G34970D	BNAA02G12430D	BNAA02G17260D	BNAA03G45950D	BNAA04G00700D	BNAA05G24200D	BNAA09G25550D	BNAA10G14810D	BNAANNG09160D	BNAC04G21780D	BNAC05G38240D	BNAC06G43970D	BNAC07G38190D	BNACNNG23850D
GO:0000911	cytokinesis by cell plate formation	8.73192e-05	BNAA01G05020D	BNAA01G07960D	BNAA01G13430D	BNAA03G04530D	BNAA03G51730D	BNAA06G31190D	BNAA08G26870D	BNAANNG30800D	BNAANNG37270D	BNAC01G06600D	BNAC03G30600D	BNAC03G74400D	BNAC06G33820D	BNAC07G20490D	BNAC08G13620D	BNAC08G22690D	BNAC08G23010D	BNAC08G33620D
GO:0000380	alternative mRNA splicing, via spliceosome	9.36277e-05	BNAA04G12350D	BNAANNG35580D	BNAC08G49360D	BNAUNNG05060D
GO:0006972	hyperosmotic response	9.83586e-05	BNAA02G12430D	BNAA03G45950D	BNAA04G00700D	BNAA04G12350D	BNAANNG35580D	BNAC03G34410D	BNAC04G21780D	BNAC05G40690D	BNAC07G38190D	BNAC08G49360D	BNACNNG23850D	BNAUNNG05060D
GO:0004749	ribose phosphate diphosphokinase activity	0.000109089	BNAA03G19950D	BNAC03G23950D	BNAC05G24530D
GO:0008150	biological_process	0.000149363	BNAA01G11960D	BNAA01G13750D	BNAA01G17440D	BNAA01G25510D	BNAA01G31980D	BNAA02G08910D	BNAA02G10130D	BNAA03G00120D	BNAA03G04720D	BNAA03G05890D	BNAA03G07450D	BNAA03G07530D	BNAA03G08390D	BNAA03G19090D	BNAA03G31500D	BNAA03G33350D	BNAA03G48600D	BNAA03G54880D	BNAA03G55980D	BNAA04G04370D	BNAA04G07770D	BNAA04G10620D	BNAA04G16000D	BNAA04G20230D	BNAA04G22050D	BNAA04G22770D	BNAA04G24690D	BNAA04G29050D	BNAA05G20540D	BNAA05G23600D	BNAA05G32390D	BNAA05G34820D	BNAA06G01330D	BNAA06G01610D	BNAA06G06170D	BNAA06G08870D	BNAA06G13880D	BNAA06G15950D	BNAA06G22050D	BNAA06G27750D	BNAA06G28260D	BNAA06G30200D	BNAA06G35940D	BNAA06G38590D	BNAA06G40300D	BNAA06G40750D	BNAA07G05960D
GO:0008361	regulation of cell size	0.000151651	BNAA02G17260D	BNAA05G24200D	BNAANNG09160D	BNAC02G08800D	BNAC02G22310D	BNAC05G38240D	BNAC06G27710D	BNAC06G43970D
GO:0000792	heterochromatin	0.00016554	BNAA10G12840D	BNAC02G39800D	BNAC09G35230D
GO:0016157	sucrose synthase activity	0.00016554	BNAC06G12120D	BNAC06G23590D	BNACNNG74430D
GO:0070828	heterochromatin organization	0.00016554	BNAA10G12840D	BNAC02G39800D	BNAC09G35230D
GO:0000226	microtubule cytoskeleton organization	0.000168756	BNAA01G05020D	BNAA01G07960D	BNAA01G13430D	BNAA03G04530D	BNAA03G51730D	BNAA08G26870D	BNAC01G06600D	BNAC03G30600D	BNAC06G33820D	BNAC07G20490D	BNAC08G13620D	BNAC08G22690D	BNAC08G23010D	BNAC08G33620D
GO:0006260	DNA replication	0.000183549	BNAA01G07960D	BNAA03G41280D	BNAA06G31190D	BNAA09G05560D	BNAA09G49520D	BNAANNG05810D	BNAC03G60540D	BNAC03G74400D	BNAC06G37050D	BNAC08G45280D	BNACNNG01120D
GO:0055078	sodium ion homeostasis	0.000199637	BNAANNG00410D	BNAANNG27140D	BNACNNG03380D
GO:0007389	pattern specification process	0.000219442	BNAA02G17260D	BNAA05G24200D	BNAANNG09160D	BNAC02G08800D	BNAC02G22310D	BNAC05G38240D	BNAC06G43970D	BNAC07G42710D
GO:0008515	sucrose transmembrane transporter activity	0.000248764	BNAA07G10320D	BNAA09G30430D	BNAC05G17970D	BNAC09G27000D
GO:0043433	negative regulation of sequence-specific DNA binding transcription factor activity	0.000270594	BNAA01G15940D	BNAA02G09210D	BNAA08G14280D	BNAC01G19050D
GO:0001932	regulation of protein phosphorylation	0.00027912	BNAA06G37360D	BNAC07G47630D
GO:0048263	determination of dorsal identity	0.00027912	BNAA06G01940D	BNAC06G05240D
GO:0007030	Golgi organization	0.000287264	BNAA02G12430D	BNAA03G45950D	BNAA04G00700D	BNAA04G12350D	BNAA09G24910D	BNAA10G14810D	BNAANNG25690D	BNAANNG35580D	BNAANNG38380D	BNAC02G39800D	BNAC03G34410D	BNAC04G21780D	BNAC04G25100D	BNAC07G38190D	BNAC08G49360D	BNACNNG23850D	BNAUNNG05060D
GO:0003682	chromatin binding	0.000325667	BNAA01G00920D	BNAA01G12370D	BNAA03G31400D	BNAA06G03110D	BNAA06G07080D	BNAA06G25300D	BNAA07G31770D	BNAA07G34920D	BNAA08G15490D	BNAA08G22370D	BNAA08G22480D	BNAA10G12840D	BNAA10G30020D	BNAC01G01940D	BNAC02G34810D	BNAC02G39800D	BNAC03G74400D	BNAC06G22860D	BNAC09G35230D	BNAC09G54190D
GO:0003674	molecular_function	0.000396739	BNAA01G11960D	BNAA01G13750D	BNAA01G17440D	BNAA01G25510D	BNAA02G01100D	BNAA02G07210D	BNAA02G08910D	BNAA02G10130D	BNAA02G17720D	BNAA03G00120D	BNAA03G04720D	BNAA03G05890D	BNAA03G07450D	BNAA03G07530D	BNAA03G08390D	BNAA03G19090D	BNAA03G31500D	BNAA03G48600D	BNAA03G55980D	BNAA04G04370D	BNAA04G07770D	BNAA04G10620D	BNAA04G16000D	BNAA04G20230D	BNAA04G22050D	BNAA04G22770D	BNAA04G24690D	BNAA04G29050D	BNAA05G13900D	BNAA05G20540D	BNAA05G23600D	BNAA05G32390D	BNAA05G34820D	BNAA05G36130D	BNAA06G01330D	BNAA06G22050D	BNAA06G28260D	BNAA06G30160D	BNAA06G30200D	BNAA06G38590D	BNAA06G39670D	BNAA06G40300D	BNAA06G40750D	BNAA07G10860D	BNAA07G15210D	BNAA07G15830D	BNAA07G26930D
GO:0052543	callose deposition in cell wall	0.000401243	BNAA09G49880D	BNAA10G04230D	BNAC04G54260D	BNAC05G39020D	BNAC06G17090D	BNAC08G44800D
GO:0007623	circadian rhythm	0.00043608	BNAA02G01100D	BNAA04G12350D	BNAA06G26980D	BNAA09G56490D	BNAANNG35580D	BNAC02G04220D	BNAC02G48700D	BNAC03G17450D	BNAC05G47370D	BNAC06G02640D	BNAC08G49360D	BNAUNNG05060D
GO:0046741	transport of virus in host, tissue to tissue	0.000436857	BNAC02G02530D	BNAC03G01810D	BNACNNG68550D
GO:0005721	pericentric heterochromatin	0.000462012	BNAA10G12840D	BNAC09G35230D
GO:0019500	cyanide catabolic process	0.000462012	BNAA04G00700D	BNAC04G21780D
GO:0006520	cellular amino acid metabolic process	0.000496698	BNAA03G49250D	BNAA08G10670D	BNAANNG35150D	BNAANNG37050D	BNAC02G01610D	BNAC03G65220D
GO:0009058	biosynthetic process	0.000540375	BNAA03G49250D	BNAA08G10670D	BNAANNG33490D	BNAANNG35150D	BNAANNG37050D	BNAC03G65220D	BNAC04G01800D	BNAC06G23590D
GO:0009266	response to temperature stimulus	0.000586661	BNAA02G12430D	BNAA03G45950D	BNAA04G00700D	BNAA04G12350D	BNAANNG35580D	BNAC03G34410D	BNAC04G21780D	BNAC07G38190D	BNAC08G49360D	BNACNNG23850D	BNAUNNG05060D
GO:0010088	phloem development	0.000639144	BNAA05G33720D	BNAA07G34920D	BNAC03G30640D
GO:0006827	high-affinity iron ion transmembrane transport	0.000688269	BNAANNG38380D	BNAC04G25100D
GO:0009202	deoxyribonucleoside triphosphate biosynthetic process	0.000688269	BNAANNG05810D	BNAC03G60540D
GO:0030337	DNA polymerase processivity factor activity	0.000688269	BNAA09G49520D	BNAC08G45280D
GO:0031210	phosphatidylcholine binding	0.000688269	BNAA09G24910D	BNAANNG25690D
GO:0005886	plasma membrane	0.000761872	BNAA01G02340D	BNAA01G05020D	BNAA01G08850D	BNAA01G32310D	BNAA02G08160D	BNAA02G10130D	BNAA02G17260D	BNAA02G23460D	BNAA02G33610D	BNAA02G36240D	BNAA02G36630D	BNAA03G00780D	BNAA03G06610D	BNAA03G08880D	BNAA03G14010D	BNAA03G19950D	BNAA03G22550D	BNAA03G35830D	BNAA03G45950D	BNAA03G51730D	BNAA03G53800D	BNAA03G54110D	BNAA04G05980D	BNAA04G14020D	BNAA04G15550D	BNAA04G22050D	BNAA05G11950D	BNAA05G20350D	BNAA06G22050D	BNAA06G30520D	BNAA06G37360D	BNAA06G40830D	BNAA07G05960D	BNAA07G06880D	BNAA07G08530D	BNAA07G10320D	BNAA07G13130D	BNAA07G32120D	BNAA07G34860D	BNAA08G17950D	BNAA08G26870D	BNAA09G00050D	BNAA09G08780D	BNAA09G19770D	BNAA09G24910D	BNAA09G30430D	BNAA09G49880D
GO:0009832	plant-type cell wall biogenesis	0.00084891	BNAA02G06580D	BNAA02G36630D	BNAA03G04940D	BNAA03G06610D	BNAA04G12710D	BNAA10G30020D	BNAC02G06140D	BNAC02G47270D	BNAC03G07110D	BNAC06G39000D
GO:0009651	response to salt stress	0.000855629	BNAA01G02340D	BNAA01G34560D	BNAA01G34970D	BNAA02G12430D	BNAA02G17260D	BNAA03G45950D	BNAA04G00700D	BNAA04G12350D	BNAA05G14890D	BNAA05G24200D	BNAA06G26420D	BNAA07G13130D	BNAA07G31770D	BNAA08G22480D	BNAA09G24910D	BNAA10G14810D	BNAANNG09160D	BNAANNG25690D	BNAANNG35580D	BNAANNG38380D	BNAC01G00890D	BNAC02G01610D	BNAC02G39800D	BNAC03G34410D	BNAC04G21780D	BNAC04G25100D	BNAC05G08600D	BNAC05G38240D	BNAC06G15710D	BNAC06G43970D	BNAC07G30540D	BNAC07G38190D	BNAC08G49360D	BNAC09G43890D	BNACNNG23850D	BNAUNNG05060D
GO:0015770	sucrose transport	0.000879006	BNAA07G10320D	BNAA09G30430D	BNAC05G17970D	BNAC09G27000D
GO:0046556	alpha-L-arabinofuranosidase activity	0.000891797	BNAA01G31470D	BNAC02G39030D	BNAC09G30790D
GO:0003700	sequence-specific DNA binding transcription factor activity	0.000945895	BNAA01G00920D	BNAA01G07600D	BNAA01G12370D	BNAA01G13430D	BNAA02G34250D	BNAA03G09070D	BNAA03G27860D	BNAA03G31400D	BNAA03G49460D	BNAA04G16710D	BNAA04G20300D	BNAA05G02860D	BNAA05G02990D	BNAA05G11570D	BNAA05G23300D	BNAA06G01940D	BNAA06G03110D	BNAA06G37950D	BNAA07G08370D	BNAA07G13130D	BNAA07G31770D	BNAA07G34920D	BNAA08G14350D	BNAA08G15310D	BNAA08G15490D	BNAA08G17640D	BNAA08G18830D	BNAA08G22480D	BNAA09G06870D	BNAA09G52870D	BNAA09G57080D	BNAA10G05960D	BNAA10G13260D	BNAA10G30020D	BNAANNG19940D	BNAANNG31200D	BNAANNG41940D	BNAC01G01940D	BNAC02G34810D	BNAC02G41050D	BNAC03G39670D	BNAC03G39810D	BNAC03G76690D	BNAC04G39790D	BNAC04G47060D	BNAC04G52620D	BNAC06G02640D
GO:0007275	multicellular organismal development	0.000951125	BNAA01G07600D	BNAA02G14720D	BNAA02G29310D	BNAA02G34250D	BNAA03G49460D	BNAA07G08370D	BNAA07G13130D	BNAA09G06870D	BNAA10G05960D	BNAANNG19940D	BNAANNG41940D	BNAC07G10350D	BNAC07G16780D	BNAC07G41850D	BNAC09G06370D	BNAC09G43890D	BNACNNG22520D	BNACNNG72050D
GO:0019499	cyanide metabolic process	0.000956972	BNAA04G00700D	BNAC04G21780D
GO:0051410	detoxification of nitrogen compound	0.000956972	BNAA04G00700D	BNAC04G21780D
GO:0006754	ATP biosynthetic process	0.000985474	BNAA02G08160D	BNAC02G11560D	BNAC09G32850D	BNACNNG44750D
GO:0080060	integument development	0.000987889	BNAA04G20300D	BNAA06G01940D	BNAC06G05240D
[truncated: 126 more columns]
